# Supplementary material for: {2-[Bis(3-methyl-1H-indol-2-yl)meth­yl]phenolato-κO}dimeth­yl(tetra­hydro­furan-κO)aluminium(III)
Source: Acta Crystallogr Sect E Struct Rep Online. 2009 Oct 13;65(Pt 11):m1353. doi: 10.1107/S1600536809040598 (PMC2971370; doi:10.1107/S1600536809040598)
Supplement: Supplementary file 1 [file e-65-m1353-sup1.cif]

##############################################################################
###                                                                        ###
###        Electronic paper (Acta Crystallographica Section E)             ###
###                                                                        ###
##############################################################################
#                                                                            #
# This CIF contains the data in a paper accepted for publication in Acta     #
# Crystallographica Section E. It conforms to the requirements of Notes      #
# for Authors for Section E, and has been peer reviewed under the auspices   #
# of the IUCr Commission on Journals.                                        #
#                                                                            #
# Full details of the Crystallographic Information File format               #
# are given in the paper "The Crystallographic Information File (CIF):       #
# a New Standard Archive File for Crystallography" by S. R. Hall, F. H.      #
# Allen and I. D. Brown [Acta Cryst. (1991), A47, 655-685].                  #
#                                                                            #
# The current version of the core CIF dictionary is obtainable from          #
# ftp://ftp.iucr.org/pub/cif_core.dic. The current version number is 2.4.    #
#                                                                            #
# Software is freely available for graphical display of the structure(s) in  #
# this CIF.  For information consult the CIF home page http://www.iucr.org/  #
# cif/home.html                                                              #
#                                                                            #
# This file may be used for bona fide research purposes within the           #
# scientific community so long as proper attribution is given to the journal # 
# article from which it was obtained.                                        #
#                                                                            #
##############################################################################
                                             
data_I
_audit_creation_method     SHELXL-97
_chemical_name_systematic
;
{2-[Bis(3-methyl-1<i>H</i>-indol-2-yl)methyl]phenolato-
\k<i>O</i>}dimethyl(tetrahydrofuran-\k<i>O</i>)aluminium(III)
;
_chemical_name_common     ?
_chemical_formula_moiety     'C31 H35 Al N2 O2'
_chemical_formula_sum     'C31 H35 Al N2 O2'
_chemical_formula_iupac     '[Al (C1 H3)2 (C25 H21 N2 O1) (C4 H8 O1)]'
_chemical_formula_weight     494.59
_chemical_melting_point     ?
_symmetry_cell_setting     Monoclinic
_symmetry_space_group_name_H-M     'P 21/n'
_symmetry_space_group_name_Hall     '-P 2yn'
loop_
    _symmetry_equiv_pos_as_xyz
    'x, y, z'
    '-x+1/2, y+1/2, -z+1/2'
    '-x, -y, -z'
    'x-1/2, -y-1/2, z-1/2'
_cell_length_a     11.20450(10)
_cell_length_b     19.4191(3)
_cell_length_c     12.5543(2)
_cell_angle_alpha     90.00
_cell_angle_beta     98.5370(10)
_cell_angle_gamma     90.00
_cell_volume     2701.32(6)
_cell_formula_units_Z     4
_cell_measurement_reflns_used     6863
_cell_measurement_theta_min     2.64
_cell_measurement_theta_max     31.57
_cell_measurement_temperature     115(2)
_exptl_crystal_description     block
_exptl_crystal_colour     colorless
_exptl_crystal_size_max     0.30
_exptl_crystal_size_mid     0.25
_exptl_crystal_size_min     0.20
_exptl_crystal_density_diffrn     1.216
_exptl_crystal_density_meas     ?
_exptl_crystal_density_method     'not measured'
_exptl_crystal_F_000     1056
_exptl_absorpt_coefficient_mu     0.105
_exptl_absorpt_correction_type     multi-scan
_exptl_absorpt_process_details     '(SADABS; Bruker, 1999)'
_exptl_absorpt_correction_T_min     0.969
_exptl_absorpt_correction_T_max     0.979
_exptl_special_details
;
;
_diffrn_ambient_temperature     115(2)
_diffrn_radiation_type     MoK\a
_diffrn_radiation_wavelength     0.71073
_diffrn_radiation_source     'fine-focus sealed tube'
_diffrn_radiation_monochromator     graphite
_diffrn_measurement_device_type     'Bruker SMART CCD area-detector'
_diffrn_measurement_method     '\f and \w'
_diffrn_detector_area_resol_mean     ?
_diffrn_reflns_number     55902
_diffrn_reflns_av_R_equivalents     0.0389
_diffrn_reflns_av_sigmaI/netI     0.0332
_diffrn_reflns_theta_min     1.95
_diffrn_reflns_theta_max     32.66
_diffrn_reflns_theta_full     32.66
_diffrn_measured_fraction_theta_max     0.998
_diffrn_measured_fraction_theta_full     0.998
_diffrn_reflns_limit_h_min     -16
_diffrn_reflns_limit_h_max     16
_diffrn_reflns_limit_k_min     -29
_diffrn_reflns_limit_k_max     29
_diffrn_reflns_limit_l_min     -18
_diffrn_reflns_limit_l_max     19
_diffrn_standards_number     0
_diffrn_standards_interval_count     .
_diffrn_standards_interval_time     .
_diffrn_standards_decay_%     ?
_refine_special_details
;
Refinement of <i>F</i>^2^ against ALL reflections. The weighted <i>R</i>-factor
<i>wR</i> and goodness of fit <i>S</i> are based on <i>F</i>^2^, conventional
<i>R</i>-factors <i>R</i> are based on <i>F</i>, with <i>F</i> set to zero for
negative <i>F</i>^2^. The threshold expression of <i>F</i>^2^ >
2\s(<i>F</i>^2^) is used only for calculating <i>R</i>-factors(gt) <i>etc</i>.
and is not relevant to the choice of reflections for refinement.
<i>R</i>-factors based on <i>F</i>^2^ are statistically about twice as large
as those based on <i>F</i>, and <i>R</i>- factors based on ALL data will be
even larger.
An extinction parameter (EXTI in SHELXL-97) refined to zero and was removed
from the refinement.
;
_reflns_number_total     9864
_reflns_number_gt     7340
_reflns_threshold_expression     I>2\s(I)
_refine_ls_structure_factor_coef     Fsqd
_refine_ls_matrix_type     full
_refine_ls_R_factor_all     0.0736
_refine_ls_R_factor_gt     0.0509
_refine_ls_wR_factor_gt     0.1315
_refine_ls_wR_factor_ref     0.1460
_refine_ls_goodness_of_fit_ref     1.043
_refine_ls_restrained_S_all     1.043
_refine_ls_number_reflns     9864
_refine_ls_number_parameters     335
_refine_ls_number_restraints     2
_refine_ls_hydrogen_treatment     mixed
_refine_ls_weighting_scheme     calc
_refine_ls_weighting_details
         'calc w=1/[\s^2^(Fo^2^)+(0.0719P)^2^+0.8449P] where P=(Fo^2^+2Fc^2^)/3'
_atom_sites_solution_hydrogens     geom
_atom_sites_solution_primary     direct
_atom_sites_solution_secondary     difmap
_refine_ls_shift/su_max     0.003
_refine_ls_shift/su_mean     0.000
_refine_diff_density_max     0.501
_refine_diff_density_min     -0.333
_refine_ls_extinction_method     none
_refine_ls_extinction_coef     ?
loop_
    _atom_type_symbol
    _atom_type_description
    _atom_type_scat_dispersion_real
    _atom_type_scat_dispersion_imag
    _atom_type_scat_source
    'C' 'C' 0.0033 0.0016
                         'International Tables Vol C Tables 4.2.6.8 and 6.1.1.4'
    'H' 'H' 0.0000 0.0000
                         'International Tables Vol C Tables 4.2.6.8 and 6.1.1.4'
    'N' 'N' 0.0061 0.0033
                         'International Tables Vol C Tables 4.2.6.8 and 6.1.1.4'
    'O' 'O' 0.0106 0.0060
                         'International Tables Vol C Tables 4.2.6.8 and 6.1.1.4'
    'Al' 'Al' 0.0645 0.0514
                         'International Tables Vol C Tables 4.2.6.8 and 6.1.1.4'
_computing_data_collection     'SMART (Bruker, 2001)'
_computing_cell_refinement     'SAINT (Bruker, 2001)'
_computing_data_reduction     'SAINT (Bruker, 2001)'
_computing_structure_solution     'SHELXS97 (Sheldrick, 2008)'
_computing_structure_refinement     'SHELXL97 (Sheldrick, 2008)'
_computing_molecular_graphics     'Mercury (Macrae et al., 2006)'
_computing_publication_material     'enCIFer (Allen <i>et al.</i>,  2004)'
loop_
    _atom_site_type_symbol
    _atom_site_label
    _atom_site_fract_x
    _atom_site_fract_y
    _atom_site_fract_z
    _atom_site_U_iso_or_equiv
    _atom_site_adp_type
    _atom_site_calc_flag
    _atom_site_refinement_flags
    _atom_site_occupancy
    _atom_site_disorder_assembly
    _atom_site_disorder_group
    Al Al 1.01187(3) 0.14505(2) 0.20418(3) 0.02200(9) Uani d . 1 . .
    N N1 0.57741(10) 0.09740(5) 0.12462(8) 0.02006(19) Uani d D 1 . .
    H H1 0.5904(14) 0.0533(7) 0.1342(13) 0.024 Uiso d D 1 . .
    N N2 0.47850(9) 0.08185(5) -0.12975(8) 0.01998(19) Uani d D 1 . .
    H H2 0.4441(13) 0.0848(8) -0.0723(11) 0.024 Uiso d D 1 . .
    O O1 0.90038(8) 0.10626(5) 0.11103(7) 0.02398(18) Uani d . 1 . .
    C C1 0.86433(10) 0.04405(6) 0.07380(9) 0.0192(2) Uani d . 1 . .
    C C2 0.93110(11) -0.01616(6) 0.10154(10) 0.0228(2) Uani d . 1 . .
    H H2B 1.0040 -0.0137 0.1509 0.027 Uiso calc R 1 . .
    C C3 0.89153(12) -0.07922(7) 0.05754(10) 0.0250(2) Uani d . 1 . .
    H H3A 0.9377 -0.1196 0.0769 0.030 Uiso calc R 1 . .
    C C4 0.78513(12) -0.08382(6) -0.01458(10) 0.0247(2) Uani d . 1 . .
    H H4A 0.7578 -0.1271 -0.0441 0.030 Uiso calc R 1 . .
    C C5 0.71913(11) -0.02421(6) -0.04303(9) 0.0212(2) Uani d . 1 . .
    H H5A 0.6468 -0.0271 -0.0931 0.025 Uiso calc R 1 . .
    C C6 0.75665(10) 0.03961(6) 0.00020(9) 0.0178(2) Uani d . 1 . .
    C C7 0.68922(10) 0.10618(6) -0.03436(9) 0.0177(2) Uani d . 1 . .
    H H7A 0.7507 0.1398 -0.0526 0.021 Uiso calc R 1 . .
    C C8 1.11591(13) 0.08255(8) 0.29899(12) 0.0338(3) Uani d . 1 . .
    H H8A 1.0665 0.0467 0.3258 0.051 Uiso calc R 1 . .
    H H8B 1.1586 0.1085 0.3599 0.051 Uiso calc R 1 . .
    H H8C 1.1747 0.0612 0.2587 0.051 Uiso calc R 1 . .
    C C9 1.07672(16) 0.22760(8) 0.14422(14) 0.0394(4) Uani d . 1 . .
    H H9A 1.0100 0.2562 0.1095 0.059 Uiso calc R 1 . .
    H H9B 1.1281 0.2141 0.0909 0.059 Uiso calc R 1 . .
    H H9C 1.1246 0.2538 0.2022 0.059 Uiso calc R 1 . .
    C C11 0.63063(10) 0.13818(6) 0.05412(9) 0.0171(2) Uani d . 1 . .
    C C12 0.61172(11) 0.20616(6) 0.07482(9) 0.0191(2) Uani d . 1 . .
    C C13 0.65235(14) 0.26706(7) 0.01607(11) 0.0289(3) Uani d . 1 . .
    H H13A 0.6934 0.2511 -0.0430 0.043 Uiso calc R 1 . .
    H H13B 0.7081 0.2950 0.0660 0.043 Uiso calc R 1 . .
    H H13C 0.5821 0.2949 -0.0131 0.043 Uiso calc R 1 . .
    C C14 0.54458(10) 0.20819(6) 0.16404(9) 0.0190(2) Uani d . 1 . .
    C C15 0.50018(12) 0.26175(7) 0.22256(10) 0.0254(2) Uani d . 1 . .
    H H15A 0.5110 0.3085 0.2039 0.030 Uiso calc R 1 . .
    C C16 0.44039(12) 0.24503(7) 0.30784(11) 0.0280(3) Uani d . 1 . .
    H H16A 0.4102 0.2809 0.3479 0.034 Uiso calc R 1 . .
    C C17 0.42337(12) 0.17622(7) 0.33649(11) 0.0271(3) Uani d . 1 . .
    H H17A 0.3821 0.1665 0.3956 0.033 Uiso calc R 1 . .
    C C18 0.46554(12) 0.12220(7) 0.28017(10) 0.0249(2) Uani d . 1 . .
    H H18A 0.4539 0.0756 0.2992 0.030 Uiso calc R 1 . .
    C C19 0.52584(11) 0.13945(6) 0.19429(9) 0.0192(2) Uani d . 1 . .
    C C21 0.59924(10) 0.09616(6) -0.13497(9) 0.0182(2) Uani d . 1 . .
    C C22 0.61934(11) 0.09319(6) -0.23992(9) 0.0188(2) Uani d . 1 . .
    C C23 0.73747(11) 0.10156(7) -0.28045(10) 0.0241(2) Uani d . 1 . .
    H H23A 0.8034 0.0993 -0.2198 0.036 Uiso calc R 1 . .
    H H23B 0.7393 0.1463 -0.3164 0.036 Uiso calc R 1 . .
    H H23C 0.7471 0.0646 -0.3317 0.036 Uiso calc R 1 . .
    C C24 0.50504(11) 0.07783(6) -0.30392(9) 0.0189(2) Uani d . 1 . .
    C C25 0.46808(12) 0.06826(7) -0.41469(10) 0.0243(2) Uani d . 1 . .
    H H25A 0.5242 0.0723 -0.4641 0.029 Uiso calc R 1 . .
    C C26 0.34840(13) 0.05292(7) -0.45055(10) 0.0287(3) Uani d . 1 . .
    H H26A 0.3228 0.0459 -0.5253 0.034 Uiso calc R 1 . .
    C C27 0.26399(12) 0.04754(7) -0.37887(11) 0.0282(3) Uani d . 1 . .
    H H27A 0.1822 0.0374 -0.4062 0.034 Uiso calc R 1 . .
    C C28 0.29754(11) 0.05678(7) -0.26873(10) 0.0239(2) Uani d . 1 . .
    H H28A 0.2405 0.0533 -0.2200 0.029 Uiso calc R 1 . .
    C C29 0.41869(11) 0.07144(6) -0.23296(9) 0.0194(2) Uani d . 1 . .
    O O2 0.91231(9) 0.18169(5) 0.30148(8) 0.0269(2) Uani d . 1 . .
    C C31 0.83901(18) 0.13759(9) 0.35943(18) 0.0520(5) Uani d . 1 . .
    H H31A 0.8909 0.1064 0.4086 0.062 Uiso calc R 1 . .
    H H31B 0.7834 0.1094 0.3084 0.062 Uiso calc R 1 . .
    C C32 0.76950(18) 0.18470(12) 0.42187(15) 0.0518(5) Uani d . 1 . .
    H H32A 0.7866 0.1739 0.4997 0.062 Uiso calc R 1 . .
    H H32B 0.6818 0.1795 0.3977 0.062 Uiso calc R 1 . .
    C C33 0.80926(15) 0.25690(10) 0.40136(14) 0.0440(4) Uani d . 1 . .
    H H33A 0.7398 0.2889 0.3925 0.053 Uiso calc R 1 . .
    H H33B 0.8701 0.2733 0.4613 0.053 Uiso calc R 1 . .
    C C34 0.86274(15) 0.25129(8) 0.29894(13) 0.0359(3) Uani d . 1 . .
    H H34A 0.8001 0.2577 0.2353 0.043 Uiso calc R 1 . .
    H H34B 0.9270 0.2861 0.2969 0.043 Uiso calc R 1 . .
loop_
    _atom_site_aniso_label
    _atom_site_aniso_U_11
    _atom_site_aniso_U_22
    _atom_site_aniso_U_33
    _atom_site_aniso_U_12
    _atom_site_aniso_U_13
    _atom_site_aniso_U_23
    Al 0.02055(18) 0.02033(18) 0.02432(19) -0.00075(13) 0.00067(14) -0.00421(14)
    N1 0.0270(5) 0.0147(4) 0.0193(4) 0.0000(4) 0.0063(4) -0.0003(3)
    N2 0.0208(5) 0.0241(5) 0.0153(4) -0.0012(4) 0.0038(3) -0.0005(4)
    O1 0.0225(4) 0.0200(4) 0.0274(4) 0.0005(3) -0.0033(3) -0.0048(3)
    C1 0.0203(5) 0.0190(5) 0.0188(5) 0.0007(4) 0.0044(4) -0.0010(4)
    C2 0.0215(5) 0.0229(6) 0.0239(5) 0.0033(4) 0.0034(4) 0.0003(4)
    C3 0.0291(6) 0.0202(5) 0.0268(6) 0.0054(5) 0.0079(5) 0.0013(4)
    C4 0.0326(6) 0.0180(5) 0.0247(6) -0.0013(5) 0.0086(5) -0.0032(4)
    C5 0.0238(5) 0.0206(5) 0.0192(5) -0.0028(4) 0.0039(4) -0.0014(4)
    C6 0.0190(5) 0.0188(5) 0.0159(5) -0.0002(4) 0.0042(4) -0.0004(4)
    C7 0.0194(5) 0.0185(5) 0.0149(4) -0.0009(4) 0.0021(4) -0.0007(4)
    C8 0.0308(7) 0.0337(7) 0.0334(7) 0.0073(6) -0.0068(5) -0.0077(6)
    C9 0.0462(9) 0.0279(7) 0.0473(9) -0.0103(6) 0.0172(7) -0.0066(6)
    C11 0.0184(5) 0.0177(5) 0.0148(4) -0.0006(4) 0.0011(4) 0.0001(4)
    C12 0.0215(5) 0.0170(5) 0.0183(5) 0.0006(4) 0.0014(4) 0.0009(4)
    C13 0.0397(7) 0.0203(6) 0.0283(6) -0.0012(5) 0.0104(5) 0.0036(5)
    C14 0.0200(5) 0.0180(5) 0.0184(5) 0.0018(4) 0.0009(4) -0.0004(4)
    C15 0.0299(6) 0.0197(6) 0.0268(6) 0.0055(5) 0.0052(5) -0.0012(4)
    C16 0.0296(6) 0.0270(6) 0.0288(6) 0.0063(5) 0.0085(5) -0.0047(5)
    C17 0.0281(6) 0.0302(7) 0.0250(6) 0.0012(5) 0.0100(5) -0.0019(5)
    C18 0.0294(6) 0.0232(6) 0.0236(6) -0.0012(5) 0.0087(5) 0.0000(4)
    C19 0.0205(5) 0.0194(5) 0.0176(5) 0.0001(4) 0.0024(4) -0.0021(4)
    C21 0.0193(5) 0.0182(5) 0.0169(5) 0.0000(4) 0.0026(4) 0.0003(4)
    C22 0.0218(5) 0.0186(5) 0.0165(5) 0.0016(4) 0.0039(4) 0.0011(4)
    C23 0.0241(6) 0.0278(6) 0.0217(5) 0.0013(5) 0.0073(4) 0.0002(4)
    C24 0.0231(5) 0.0169(5) 0.0164(5) 0.0019(4) 0.0021(4) 0.0007(4)
    C25 0.0316(6) 0.0238(6) 0.0169(5) 0.0033(5) 0.0019(4) 0.0003(4)
    C26 0.0370(7) 0.0274(6) 0.0192(5) 0.0014(5) -0.0044(5) -0.0009(5)
    C27 0.0267(6) 0.0261(6) 0.0288(6) -0.0021(5) -0.0053(5) 0.0004(5)
    C28 0.0230(6) 0.0229(6) 0.0251(6) -0.0019(4) 0.0011(4) 0.0008(4)
    C29 0.0232(5) 0.0171(5) 0.0172(5) 0.0004(4) 0.0009(4) 0.0003(4)
    O2 0.0309(5) 0.0226(4) 0.0278(5) 0.0018(4) 0.0059(4) -0.0036(3)
    C31 0.0533(11) 0.0370(9) 0.0742(13) 0.0016(8) 0.0375(10) 0.0087(8)
    C32 0.0499(10) 0.0722(13) 0.0371(9) -0.0054(9) 0.0191(8) -0.0110(9)
    C33 0.0340(8) 0.0532(10) 0.0432(9) 0.0115(7) 0.0006(7) -0.0234(8)
    C34 0.0371(8) 0.0257(7) 0.0451(8) 0.0077(6) 0.0065(6) -0.0065(6)
_geom_special_details
;
All e.s.d.'s (except the e.s.d. in the dihedral angle between two l.s. planes)
are estimated using the full covariance matrix. The cell e.s.d.'s are taken
into account individually in the estimation of e.s.d.'s in distances, angles
and torsion angles; correlations between e.s.d.'s in cell parameters are only
used when they are defined by crystal symmetry. An approximate (isotropic)
treatment of cell e.s.d.'s is used for estimating e.s.d.'s involving l.s.
planes.
;
loop_
    _geom_bond_atom_site_label_1
    _geom_bond_atom_site_label_2
    _geom_bond_site_symmetry_2
    _geom_bond_distance
    _geom_bond_publ_flag
    Al O1 . 1.7498(9) y
    Al O2 . 1.9097(10) y
    Al C9 . 1.9562(16) y
    Al C8 . 1.9588(15) y
    N1 C19 . 1.3841(15) ?
    N1 C11 . 1.3866(15) ?
    N1 H1 . 0.874(13) ?
    N2 C29 . 1.3824(15) ?
    N2 C21 . 1.3922(15) ?
    N2 H2 . 0.869(13) ?
    O1 C1 . 1.3361(14) ?
    C1 C2 . 1.4038(17) ?
    C1 C6 . 1.4092(16) ?
    C2 C3 . 1.3887(18) ?
    C2 H2B . 0.9500 ?
    C3 C4 . 1.3888(19) ?
    C3 H3A . 0.9500 ?
    C4 C5 . 1.3914(18) ?
    C4 H4A . 0.9500 ?
    C5 C6 . 1.3928(16) ?
    C5 H5A . 0.9500 ?
    C6 C7 . 1.5273(16) ?
    C7 C11 . 1.5058(15) ?
    C7 C21 . 1.5072(16) ?
    C7 H7A . 1.0000 ?
    C8 H8A . 0.9800 ?
    C8 H8B . 0.9800 ?
    C8 H8C . 0.9800 ?
    C9 H9A . 0.9800 ?
    C9 H9B . 0.9800 ?
    C9 H9C . 0.9800 ?
    C11 C12 . 1.3680(16) ?
    C12 C14 . 1.4396(16) ?
    C12 C13 . 1.4999(17) ?
    C13 H13A . 0.9800 ?
    C13 H13B . 0.9800 ?
    C13 H13C . 0.9800 ?
    C14 C15 . 1.4063(17) ?
    C14 C19 . 1.4120(16) ?
    C15 C16 . 1.3833(19) ?
    C15 H15A . 0.9500 ?
    C16 C17 . 1.404(2) ?
    C16 H16A . 0.9500 ?
    C17 C18 . 1.3866(18) ?
    C17 H17A . 0.9500 ?
    C18 C19 . 1.3955(16) ?
    C18 H18A . 0.9500 ?
    C21 C22 . 1.3705(15) ?
    C22 C24 . 1.4384(16) ?
    C22 C23 . 1.4958(16) ?
    C23 H23A . 0.9800 ?
    C23 H23B . 0.9800 ?
    C23 H23C . 0.9800 ?
    C24 C25 . 1.4032(16) ?
    C24 C29 . 1.4146(16) ?
    C25 C26 . 1.3822(19) ?
    C25 H25A . 0.9500 ?
    C26 C27 . 1.403(2) ?
    C26 H26A . 0.9500 ?
    C27 C28 . 1.3896(18) ?
    C27 H27A . 0.9500 ?
    C28 C29 . 1.3944(17) ?
    C28 H28A . 0.9500 ?
    O2 C31 . 1.4541(19) ?
    O2 C34 . 1.4598(17) ?
    C31 C32 . 1.496(3) ?
    C31 H31A . 0.9900 ?
    C31 H31B . 0.9900 ?
    C32 C33 . 1.505(3) ?
    C32 H32A . 0.9900 ?
    C32 H32B . 0.9900 ?
    C33 C34 . 1.501(2) ?
    C33 H33A . 0.9900 ?
    C33 H33B . 0.9900 ?
    C34 H34A . 0.9900 ?
    C34 H34B . 0.9900 ?
loop_
    _geom_angle_atom_site_label_1
    _geom_angle_atom_site_label_2
    _geom_angle_atom_site_label_3
    _geom_angle_site_symmetry_1
    _geom_angle_site_symmetry_3
    _geom_angle
    _geom_angle_publ_flag
    O1 Al O2 . . 99.27(5) y
    O1 Al C9 . . 111.39(7) ?
    O2 Al C9 . . 103.09(6) ?
    O1 Al C8 . . 116.16(6) ?
    O2 Al C8 . . 101.16(6) y
    C9 Al C8 . . 121.34(8) y
    C19 N1 C11 . . 109.02(10) ?
    C19 N1 H1 . . 124.6(10) ?
    C11 N1 H1 . . 124.7(10) ?
    C29 N2 C21 . . 108.92(9) ?
    C29 N2 H2 . . 125.1(10) ?
    C21 N2 H2 . . 125.4(10) ?
    C1 O1 Al . . 140.52(8) y
    O1 C1 C2 . . 122.96(11) ?
    O1 C1 C6 . . 118.01(10) ?
    C2 C1 C6 . . 118.99(11) ?
    C3 C2 C1 . . 120.59(12) ?
    C3 C2 H2B . . 119.7 ?
    C1 C2 H2B . . 119.7 ?
    C2 C3 C4 . . 120.57(12) ?
    C2 C3 H3A . . 119.7 ?
    C4 C3 H3A . . 119.7 ?
    C3 C4 C5 . . 119.07(12) ?
    C3 C4 H4A . . 120.5 ?
    C5 C4 H4A . . 120.5 ?
    C4 C5 C6 . . 121.48(11) ?
    C4 C5 H5A . . 119.3 ?
    C6 C5 H5A . . 119.3 ?
    C5 C6 C1 . . 119.30(11) ?
    C5 C6 C7 . . 122.31(10) ?
    C1 C6 C7 . . 118.28(10) ?
    C11 C7 C21 . . 111.15(9) ?
    C11 C7 C6 . . 113.02(9) ?
    C21 C7 C6 . . 111.72(9) ?
    C11 C7 H7A . . 106.8 ?
    C21 C7 H7A . . 106.8 ?
    C6 C7 H7A . . 106.8 ?
    Al C8 H8A . . 109.5 ?
    Al C8 H8B . . 109.5 ?
    H8A C8 H8B . . 109.5 ?
    Al C8 H8C . . 109.5 ?
    H8A C8 H8C . . 109.5 ?
    H8B C8 H8C . . 109.5 ?
    Al C9 H9A . . 109.5 ?
    Al C9 H9B . . 109.5 ?
    H9A C9 H9B . . 109.5 ?
    Al C9 H9C . . 109.5 ?
    H9A C9 H9C . . 109.5 ?
    H9B C9 H9C . . 109.5 ?
    C12 C11 N1 . . 109.66(10) ?
    C12 C11 C7 . . 129.43(10) ?
    N1 C11 C7 . . 120.74(10) ?
    C11 C12 C14 . . 106.73(10) ?
    C11 C12 C13 . . 126.92(11) ?
    C14 C12 C13 . . 126.36(11) ?
    C12 C13 H13A . . 109.5 ?
    C12 C13 H13B . . 109.5 ?
    H13A C13 H13B . . 109.5 ?
    C12 C13 H13C . . 109.5 ?
    H13A C13 H13C . . 109.5 ?
    H13B C13 H13C . . 109.5 ?
    C15 C14 C19 . . 118.71(11) ?
    C15 C14 C12 . . 133.87(11) ?
    C19 C14 C12 . . 107.40(10) ?
    C16 C15 C14 . . 118.70(12) ?
    C16 C15 H15A . . 120.6 ?
    C14 C15 H15A . . 120.6 ?
    C15 C16 C17 . . 121.43(12) ?
    C15 C16 H16A . . 119.3 ?
    C17 C16 H16A . . 119.3 ?
    C18 C17 C16 . . 121.32(12) ?
    C18 C17 H17A . . 119.3 ?
    C16 C17 H17A . . 119.3 ?
    C17 C18 C19 . . 116.94(12) ?
    C17 C18 H18A . . 121.5 ?
    C19 C18 H18A . . 121.5 ?
    N1 C19 C18 . . 129.94(11) ?
    N1 C19 C14 . . 107.16(10) ?
    C18 C19 C14 . . 122.90(11) ?
    C22 C21 N2 . . 109.66(10) ?
    C22 C21 C7 . . 128.77(11) ?
    N2 C21 C7 . . 121.34(10) ?
    C21 C22 C24 . . 106.62(10) ?
    C21 C22 C23 . . 127.05(11) ?
    C24 C22 C23 . . 126.30(10) ?
    C22 C23 H23A . . 109.5 ?
    C22 C23 H23B . . 109.5 ?
    H23A C23 H23B . . 109.5 ?
    C22 C23 H23C . . 109.5 ?
    H23A C23 H23C . . 109.5 ?
    H23B C23 H23C . . 109.5 ?
    C25 C24 C29 . . 118.93(11) ?
    C25 C24 C22 . . 133.50(11) ?
    C29 C24 C22 . . 107.57(10) ?
    C26 C25 C24 . . 118.73(12) ?
    C26 C25 H25A . . 120.6 ?
    C24 C25 H25A . . 120.6 ?
    C25 C26 C27 . . 121.40(12) ?
    C25 C26 H26A . . 119.3 ?
    C27 C26 H26A . . 119.3 ?
    C28 C27 C26 . . 121.34(12) ?
    C28 C27 H27A . . 119.3 ?
    C26 C27 H27A . . 119.3 ?
    C27 C28 C29 . . 116.96(12) ?
    C27 C28 H28A . . 121.5 ?
    C29 C28 H28A . . 121.5 ?
    N2 C29 C28 . . 130.16(11) ?
    N2 C29 C24 . . 107.20(10) ?
    C28 C29 C24 . . 122.64(11) ?
    C31 O2 C34 . . 108.35(11) ?
    C31 O2 Al . . 121.84(9) ?
    C34 O2 Al . . 125.98(9) ?
    O2 C31 C32 . . 106.18(15) ?
    O2 C31 H31A . . 110.5 ?
    C32 C31 H31A . . 110.5 ?
    O2 C31 H31B . . 110.5 ?
    C32 C31 H31B . . 110.5 ?
    H31A C31 H31B . . 108.7 ?
    C31 C32 C33 . . 106.83(14) ?
    C31 C32 H32A . . 110.4 ?
    C33 C32 H32A . . 110.4 ?
    C31 C32 H32B . . 110.4 ?
    C33 C32 H32B . . 110.4 ?
    H32A C32 H32B . . 108.6 ?
    C34 C33 C32 . . 104.18(13) ?
    C34 C33 H33A . . 110.9 ?
    C32 C33 H33A . . 110.9 ?
    C34 C33 H33B . . 110.9 ?
    C32 C33 H33B . . 110.9 ?
    H33A C33 H33B . . 108.9 ?
    O2 C34 C33 . . 104.33(13) ?
    O2 C34 H34A . . 110.9 ?
    C33 C34 H34A . . 110.9 ?
    O2 C34 H34B . . 110.9 ?
    C33 C34 H34B . . 110.9 ?
    H34A C34 H34B . . 108.9 ?
loop_
    _geom_torsion_atom_site_label_1
    _geom_torsion_atom_site_label_2
    _geom_torsion_atom_site_label_3
    _geom_torsion_atom_site_label_4
    _geom_torsion_site_symmetry_1
    _geom_torsion_site_symmetry_2
    _geom_torsion_site_symmetry_3
    _geom_torsion_site_symmetry_4
    _geom_torsion
    _geom_torsion_publ_flag
    O2 Al O1 C1 . . . . -114.62(13) ?
    C9 Al O1 C1 . . . . 137.30(13) ?
    C8 Al O1 C1 . . . . -7.24(15) ?
    Al O1 C1 C2 . . . . -7.9(2) ?
    Al O1 C1 C6 . . . . 174.60(10) ?
    O1 C1 C2 C3 . . . . -177.73(11) ?
    C6 C1 C2 C3 . . . . -0.25(18) ?
    C1 C2 C3 C4 . . . . -0.09(19) ?
    C2 C3 C4 C5 . . . . 0.61(19) ?
    C3 C4 C5 C6 . . . . -0.81(18) ?
    C4 C5 C6 C1 . . . . 0.48(17) ?
    C4 C5 C6 C7 . . . . 176.69(11) ?
    O1 C1 C6 C5 . . . . 177.66(10) ?
    C2 C1 C6 C5 . . . . 0.05(16) ?
    O1 C1 C6 C7 . . . . 1.30(15) ?
    C2 C1 C6 C7 . . . . -176.31(10) ?
    C5 C6 C7 C11 . . . . 113.18(12) ?
    C1 C6 C7 C11 . . . . -70.57(13) ?
    C5 C6 C7 C21 . . . . -13.06(15) ?
    C1 C6 C7 C21 . . . . 163.18(10) ?
    C19 N1 C11 C12 . . . . -1.64(13) ?
    C19 N1 C11 C7 . . . . -177.26(10) ?
    C21 C7 C11 C12 . . . . -86.14(15) ?
    C6 C7 C11 C12 . . . . 147.32(12) ?
    C21 C7 C11 N1 . . . . 88.52(12) ?
    C6 C7 C11 N1 . . . . -38.02(14) ?
    N1 C11 C12 C14 . . . . 0.85(13) ?
    C7 C11 C12 C14 . . . . 175.98(11) ?
    N1 C11 C12 C13 . . . . -178.94(12) ?
    C7 C11 C12 C13 . . . . -3.8(2) ?
    C11 C12 C14 C15 . . . . 178.93(13) ?
    C13 C12 C14 C15 . . . . -1.3(2) ?
    C11 C12 C14 C19 . . . . 0.22(13) ?
    C13 C12 C14 C19 . . . . -179.99(12) ?
    C19 C14 C15 C16 . . . . 0.32(18) ?
    C12 C14 C15 C16 . . . . -178.27(13) ?
    C14 C15 C16 C17 . . . . -0.1(2) ?
    C15 C16 C17 C18 . . . . -0.2(2) ?
    C16 C17 C18 C19 . . . . 0.2(2) ?
    C11 N1 C19 C18 . . . . -178.09(12) ?
    C11 N1 C19 C14 . . . . 1.73(13) ?
    C17 C18 C19 N1 . . . . 179.81(12) ?
    C17 C18 C19 C14 . . . . 0.01(19) ?
    C15 C14 C19 N1 . . . . 179.87(11) ?
    C12 C14 C19 N1 . . . . -1.19(13) ?
    C15 C14 C19 C18 . . . . -0.29(18) ?
    C12 C14 C19 C18 . . . . 178.64(11) ?
    C29 N2 C21 C22 . . . . -1.74(14) ?
    C29 N2 C21 C7 . . . . -176.69(10) ?
    C11 C7 C21 C22 . . . . 153.80(12) ?
    C6 C7 C21 C22 . . . . -78.94(15) ?
    C11 C7 C21 N2 . . . . -32.31(15) ?
    C6 C7 C21 N2 . . . . 94.95(13) ?
    N2 C21 C22 C24 . . . . 1.35(13) ?
    C7 C21 C22 C24 . . . . 175.81(11) ?
    N2 C21 C22 C23 . . . . -176.55(11) ?
    C7 C21 C22 C23 . . . . -2.1(2) ?
    C21 C22 C24 C25 . . . . -179.78(13) ?
    C23 C22 C24 C25 . . . . -1.9(2) ?
    C21 C22 C24 C29 . . . . -0.48(13) ?
    C23 C22 C24 C29 . . . . 177.43(11) ?
    C29 C24 C25 C26 . . . . 0.00(18) ?
    C22 C24 C25 C26 . . . . 179.24(13) ?
    C24 C25 C26 C27 . . . . 0.7(2) ?
    C25 C26 C27 C28 . . . . -0.6(2) ?
    C26 C27 C28 C29 . . . . -0.1(2) ?
    C21 N2 C29 C28 . . . . -179.01(12) ?
    C21 N2 C29 C24 . . . . 1.39(13) ?
    C27 C28 C29 N2 . . . . -178.71(12) ?
    C27 C28 C29 C24 . . . . 0.83(18) ?
    C25 C24 C29 N2 . . . . 178.86(11) ?
    C22 C24 C29 N2 . . . . -0.56(13) ?
    C25 C24 C29 C28 . . . . -0.78(18) ?
    C22 C24 C29 C28 . . . . 179.80(11) ?
    O1 Al O2 C31 . . . . 61.17(14) ?
    C9 Al O2 C31 . . . . 175.83(14) ?
    C8 Al O2 C31 . . . . -58.00(14) ?
    O1 Al O2 C34 . . . . -94.15(11) ?
    C9 Al O2 C34 . . . . 20.51(13) ?
    C8 Al O2 C34 . . . . 146.67(11) ?
    C34 O2 C31 C32 . . . . -17.7(2) ?
    Al O2 C31 C32 . . . . -176.89(12) ?
    O2 C31 C32 C33 . . . . -2.3(2) ?
    C31 C32 C33 C34 . . . . 20.5(2) ?
    C31 O2 C34 C33 . . . . 30.70(17) ?
    Al O2 C34 C33 . . . . -171.24(9) ?
    C32 C33 C34 O2 . . . . -30.95(17) ?
loop_
    _geom_hbond_atom_site_label_D
    _geom_hbond_atom_site_label_H
    _geom_hbond_atom_site_label_A
    _geom_hbond_site_symmetry_A
    _geom_hbond_distance_DH
    _geom_hbond_distance_HA
    _geom_hbond_distance_DA
    _geom_hbond_angle_DHA
    N2 H2 N1 . 0.869(13) 2.703(15) 3.2353(14) 120.8(12)
    N1 H1 N2 3_655 0.874(13) 2.734(14) 3.5391(15) 153.8(14)
data_global
_journal_date_recd_electronic     2009-09-09
_journal_date_accepted     2009-10-05
_journal_name_full     'Acta Crystallographica, Section E'
_journal_year     2009
_journal_volume     65
_journal_issue     11
_journal_page_first     m1353
_journal_page_last     m1353
_journal_paper_category     QM
_journal_coeditor_code     PK2190
_publ_contact_author_name     'Professor Yutan D. Y. L. Getzler'
_publ_contact_author_address
;Departments of Chemistry & Biochemistry
Kenyon College
Gambier, OH 43214
United States of America
;
_publ_contact_author_email     getzlery@kenyon.edu
_publ_contact_author_fax     '740 427 5731'
_publ_contact_author_phone     '740 427 5304'
_publ_section_title
;\
{2-[Bis(3-methyl-1<i>H</i>-indol-2-yl)methyl]phenolato-\k<i>O</i>}\
dimethyl(tetrahydrofuran-\k<i>O</i>)aluminium(III)
;
loop_
    _publ_author_name
    _publ_author_address
    'Eisenberg, Audrey C.'
;
Departments of Chemistry & Biochemistry
Kenyon College
Gambier, OH 43214-9623
USA
;
    'Tanski, Joseph M.'
;
Department of Chemistry
Vassar College
124 Raymond Ave., Box 406
Poughkeepsie, NY 12604-0744
USA
;
    'Getzler, Yutan D. Y. L.'
;
Departments of Chemistry & Biochemistry
Kenyon College
Gambier, OH 43214-9623
USA
;
