# Supplementary material for: {2-[Bis(3-methyl-1H-indol-2-yl)meth­yl]phenolato-κO}dimeth­yl(tetra­hydro­furan-κO)aluminium(III)
Source: Acta Crystallogr Sect E Struct Rep Online. 2009 Oct 13;65(Pt 11):m1353. doi: 10.1107/S1600536809040598 (PMC2971370; doi:10.1107/S1600536809040598)
Supplement: Supplementary file 2 [file e-65-m1353-Isup2.hkl]

# 
# h,k,l, Fc-squared, Fo-squared, sigma(Fo-squared) and status flag 
# 
data_I
_shelx_title ' N2OAl in P2(1)/n' 
_shelx_refln_list_code          4 
_shelx_F_calc_maximum      234.58 
_exptl_crystal_F_000      1056.00 
_reflns_d_resolution_high  0.6585 
 
loop_ 
 _symmetry_equiv_pos_as_xyz 
 'x, y, z' 
 '-x+1/2, y+1/2, -z+1/2' 
 '-x, -y, -z' 
 'x-1/2, -y-1/2, z-1/2' 
 
_cell_length_a    11.2045 
_cell_length_b    19.4191 
_cell_length_c    12.5543 
_cell_angle_alpha  90.000 
_cell_angle_beta   98.537 
_cell_angle_gamma  90.000 
 
_shelx_F_squared_multiplier     1.000 
 
loop_ 
 _refln_index_h 
 _refln_index_k 
 _refln_index_l 
 _refln_F_squared_calc 
 _refln_F_squared_meas 
 _refln_F_squared_sigma 
 _refln_observed_status 
   2   0   0     7917.29     8901.14     90.06 o 
   4   0   0       98.57       81.58      3.57 o 
   6   0   0     1234.48     1388.17     17.36 o 
   8   0   0     2039.05     1947.21     26.22 o 
  10   0   0      762.52      691.80     16.19 o 
  12   0   0      100.06      117.08     16.32 o 
  14   0   0       27.14       22.11      8.44 o 
  16   0   0       15.93       23.83     17.28 o 
   1   1   0     5702.10     5872.77     49.93 o 
   2   1   0       24.46       42.07      1.39 o 
   3   1   0      731.41      819.32      8.34 o 
   4   1   0       64.07      100.28      2.74 o 
   5   1   0     1507.32     1771.81     13.82 o 
   6   1   0      180.69      213.66      3.89 o 
   7   1   0      228.48      230.94      3.75 o 
   8   1   0      189.91      190.18      4.29 o 
   9   1   0       39.56       35.42      2.71 o 
  10   1   0      539.92      522.02     10.52 o 
  11   1   0       73.71       90.80      5.01 o 
  12   1   0      217.13      225.07      9.02 o 
  13   1   0       32.37       23.04      5.52 o 
  14   1   0        0.46       -3.37      4.79 o 
  15   1   0       19.36       10.32      7.47 o 
  16   1   0        4.34       10.03      7.66 o 
   0   2   0      266.31      360.97     10.89 o 
   1   2   0     3583.82     3906.19     29.61 o 
   2   2   0     4963.29     5614.52     39.94 o 
   3   2   0       96.71      139.00      2.93 o 
   4   2   0      844.66      894.78      9.55 o 
   5   2   0      968.29     1087.24      9.57 o 
   6   2   0      474.85      471.89      6.29 o 
   7   2   0     2782.03     2753.49     20.18 o 
   8   2   0      184.27      178.36      4.67 o 
   9   2   0      184.65      174.41      5.57 o 
  10   2   0        0.03       -0.93      2.02 o 
  11   2   0      132.31      124.54      5.95 o 
  12   2   0        7.37        9.82      4.27 o 
  13   2   0        0.20       -0.01      4.15 o 
  14   2   0        1.41        1.27      6.35 o 
  15   2   0      242.22      305.45     25.88 o 
  16   2   0        7.51       10.64      7.70 o 
   1   3   0        2.39        6.78      0.81 o 
   2   3   0      656.18      670.30      6.69 o 
   3   3   0       49.33       70.83      2.97 o 
   4   3   0       14.17       23.10      1.67 o 
   5   3   0     2358.87     2445.30     18.87 o 
   6   3   0      212.10      245.49      3.85 o 
   7   3   0       73.01       77.17      2.66 o 
   8   3   0      701.12      776.50      8.94 o 
   9   3   0      665.36      641.80      9.21 o 
  10   3   0        1.90        0.73      2.18 o 
  11   3   0      356.75      368.19      8.88 o 
  12   3   0       71.76       55.65      5.58 o 
  13   3   0      350.64      385.34     14.49 o 
  14   3   0       85.50       88.02      9.67 o 
  15   3   0        5.32       -4.42      6.61 o 
  16   3   0        0.87        6.74      7.94 o 
   0   4   0     6137.64     6215.23     97.91 o 
   1   4   0     5816.73     6799.06     86.66 o 
   2   4   0     3736.26     3794.71     33.17 o 
   3   4   0        1.41        2.77      0.98 o 
   4   4   0      171.96      139.00      3.36 o 
   5   4   0      551.90      645.49      7.34 o 
   6   4   0       48.59       68.64      2.27 o 
   7   4   0      132.28      147.81      3.58 o 
   8   4   0     1005.52      942.39     10.57 o 
   9   4   0        1.77        3.54      2.05 o 
  10   4   0      939.51      898.17     14.66 o 
  11   4   0      183.78      174.01      6.00 o 
  12   4   0       18.71        9.46      4.79 o 
  13   4   0       40.36       30.03      6.55 o 
  14   4   0      168.36      182.59     20.78 o 
  15   4   0        2.98        0.32      6.83 o 
  16   4   0       28.12       27.65     10.37 o 
   1   5   0     7865.23     8533.38     94.80 o 
   2   5   0      415.27      418.09      4.81 o 
   3   5   0     2283.12     2194.81     18.62 o 
   4   5   0      965.75     1144.45     10.39 o 
   5   5   0      277.68      311.49      4.94 o 
   6   5   0     1310.24     1379.03     15.86 o 
   7   5   0       25.45       15.13      2.07 o 
   8   5   0     1017.78      974.15     11.74 o 
   9   5   0       32.70       36.47      3.34 o 
  10   5   0     1202.13     1236.84     16.64 o 
  11   5   0       67.95       62.39      4.66 o 
  12   5   0        6.90        8.02      4.25 o 
  13   5   0      175.77      144.25      9.89 o 
  14   5   0       12.38        6.58      8.28 o 
  15   5   0       19.20       19.55      8.19 o 
  16   5   0      167.53      190.30     18.18 o 
   0   6   0    41156.13    43771.41    969.53 o 
   1   6   0    11699.67    12371.38    101.98 o 
   2   6   0      201.14      243.44      3.90 o 
   3   6   0      123.47      159.64      3.02 o 
   4   6   0     1194.81     1207.95     11.17 o 
   5   6   0      241.82      245.58      4.06 o 
   6   6   0       26.15       17.24      2.66 o 
   7   6   0       39.08       41.15      2.75 o 
   8   6   0       23.25       26.09      2.74 o 
   9   6   0      743.42      701.60     10.75 o 
  10   6   0      171.44      159.28      6.09 o 
  11   6   0       76.85       77.60      5.01 o 
  12   6   0       52.78       54.32      6.06 o 
  13   6   0       14.57       11.99      7.85 o 
  14   6   0       57.14       59.99      8.29 o 
  15   6   0       28.26       28.92      7.63 o 
  16   6   0        3.07       -0.83     12.27 o 
   1   7   0     6885.90     7318.10     58.05 o 
   2   7   0     4799.94     5250.40     43.08 o 
   3   7   0     3745.99     3986.59     28.81 o 
   4   7   0      758.01      881.96     10.04 o 
   5   7   0     1318.57     1224.79     11.25 o 
   6   7   0       12.20       13.65      2.13 o 
   7   7   0      128.94      100.28      4.42 o 
   8   7   0     1223.11     1223.72     16.04 o 
   9   7   0        1.22       -1.16      2.20 o 
  10   7   0       54.53       58.93      7.58 o 
  11   7   0      365.70      361.84     11.19 o 
  12   7   0      168.43      180.95      8.85 o 
  13   7   0       62.17       57.10      6.65 o 
  14   7   0       72.48       64.11      8.32 o 
  15   7   0        7.30       -1.59      6.88 o 
  16   7   0        1.52       -3.96      8.30 o 
   0   8   0       40.32       36.85      8.20 o 
   1   8   0      210.60      224.28      5.47 o 
   2   8   0      483.54      496.74      7.09 o 
   3   8   0      166.35      245.93      3.70 o 
   4   8   0       18.25       25.98      1.91 o 
   5   8   0      559.15      520.98     12.68 o 
   6   8   0     1839.03     1748.89     18.80 o 
   7   8   0       56.42       57.95      3.63 o 
   8   8   0        4.88        5.26      2.63 o 
   9   8   0      271.84      275.93      6.79 o 
  10   8   0       14.70       10.13      2.86 o 
  11   8   0       52.97       44.62      5.03 o 
  12   8   0        0.35       -3.13      4.05 o 
  13   8   0       60.70       49.90      8.87 o 
  14   8   0       12.73       -0.39      7.97 o 
  15   8   0        0.03       16.38      7.71 o 
  16   8   0       38.41       63.18     26.76 o 
   1   9   0       30.95       26.35      1.66 o 
   2   9   0     1895.60     2210.58     19.79 o 
   3   9   0        4.49       -0.82      1.01 o 
   4   9   0     2163.03     2218.99     18.22 o 
   5   9   0        4.00        1.44      1.36 o 
   6   9   0      409.24      363.24      7.23 o 
   7   9   0        6.72        5.82      2.27 o 
   8   9   0      705.47      709.17     11.73 o 
   9   9   0       75.09       67.19      4.05 o 
  10   9   0       47.65       40.19      4.31 o 
  11   9   0       26.78       16.50      4.34 o 
  12   9   0      113.61      126.76      7.90 o 
  13   9   0      159.19      184.03      9.66 o 
  14   9   0      271.35      302.85     13.44 o 
  15   9   0       10.49        6.76      7.55 o 
  16   9   0      344.02      338.38     33.41 o 
   0  10   0      516.34      568.77     15.54 o 
   1  10   0       98.25      140.37      5.10 o 
   2  10   0       38.16       79.83      2.87 o 
   3  10   0      154.09      155.73      3.09 o 
   4  10   0     1940.97     2041.29     17.58 o 
   5  10   0       71.01       69.11      2.82 o 
   6  10   0     4380.00     4354.33     37.02 o 
   7  10   0       25.77       23.84      2.94 o 
   8  10   0      478.76      470.16      9.52 o 
   9  10   0       79.31       92.85      8.29 o 
  10  10   0      295.12      273.88      8.37 o 
  11  10   0      132.18      138.76      7.80 o 
  12  10   0       30.24       21.93      7.13 o 
  13  10   0        7.23        4.29      5.05 o 
  14  10   0      282.24      308.48     13.73 o 
  15  10   0       30.40       19.66      8.40 o 
   1  11   0     1083.51     1016.58     11.02 o 
   2  11   0     1249.18     1421.80     13.96 o 
   3  11   0     1241.27     1066.83     10.06 o 
   4  11   0      176.03      205.42      5.02 o 
   5  11   0      238.75      240.28      5.12 o 
   6  11   0      224.59      234.85      5.74 o 
   7  11   0      777.68      680.84     11.79 o 
   8  11   0        5.55        8.75      2.77 o 
   9  11   0       11.20       13.40      3.48 o 
  10  11   0      328.77      322.81     12.05 o 
  11  11   0      356.81      377.70     10.86 o 
  12  11   0       42.30       33.22      6.90 o 
  13  11   0      280.69      283.01     11.71 o 
  14  11   0      112.52       99.94      9.45 o 
  15  11   0       36.61       27.48      8.01 o 
   0  12   0      953.88     1016.29     18.29 o 
   1  12   0     3822.00     3983.96     33.10 o 
   2  12   0     1468.33     1456.92     14.56 o 
   3  12   0     1185.08     1241.87     11.96 o 
   4  12   0       81.59       94.33      3.49 o 
   5  12   0      306.83      308.95      6.59 o 
   6  12   0       20.95       20.87      2.56 o 
   7  12   0      119.19      131.38      5.27 o 
   8  12   0       27.71       19.13      3.83 o 
   9  12   0      116.19      100.29      5.92 o 
  10  12   0      649.31      591.14     14.06 o 
  11  12   0       73.21       61.08      6.75 o 
  12  12   0       57.64       54.84      6.58 o 
  13  12   0      429.96      493.48     24.68 o 
  14  12   0      103.81      111.50     14.26 o 
  15  12   0        9.38       19.76      8.14 o 
   1  13   0       28.17       14.58      1.97 o 
   2  13   0        1.73       -1.65      1.65 o 
   3  13   0       33.53       68.30      2.41 o 
   4  13   0      606.07      613.59      8.83 o 
   5  13   0      420.64      424.34      7.95 o 
   6  13   0       32.59       19.96      2.57 o 
   7  13   0       25.40       28.18      4.04 o 
   8  13   0       77.21       81.75      5.43 o 
   9  13   0       34.24       28.91      4.73 o 
  10  13   0      166.19      147.30      9.36 o 
  11  13   0        0.37       -2.76      4.81 o 
  12  13   0       67.41       76.83      8.81 o 
  13  13   0        0.58       -0.16      5.80 o 
  14  13   0        6.89       17.87      6.70 o 
  15  13   0        0.14       -2.20      6.81 o 
   0  14   0        6.20        7.40      2.98 o 
   1  14   0      288.05      258.47      5.08 o 
   2  14   0     3379.08     3299.59     31.73 o 
   3  14   0      296.55      279.13      4.78 o 
   4  14   0      799.31      828.29     10.88 o 
   5  14   0        0.04        1.37      2.20 o 
   6  14   0     1795.92     1723.49     23.05 o 
   7  14   0        2.05        6.26      2.63 o 
   8  14   0      303.81      295.12     14.05 o 
   9  14   0       13.90        7.65      4.08 o 
  10  14   0       84.21       96.97      7.70 o 
  11  14   0        1.04        0.61      4.92 o 
  12  14   0       46.99       31.98      8.28 o 
  13  14   0       30.50       14.67      6.51 o 
  14  14   0        0.27        2.64      6.03 o 
   1  15   0      406.13      413.45      8.01 o 
   2  15   0     5203.73     4856.52     44.11 o 
   3  15   0      137.45      134.55      4.23 o 
   4  15   0      658.38      592.12     10.54 o 
   5  15   0        7.94        0.29      2.25 o 
   6  15   0        0.51        2.79      2.45 o 
   7  15   0      225.55      222.85     10.88 o 
   8  15   0       66.58       60.94      5.48 o 
   9  15   0        1.72        5.49      3.94 o 
  10  15   0      298.98      275.71     11.51 o 
  11  15   0       73.59       86.56      8.25 o 
  12  15   0        3.09        7.29      7.13 o 
  13  15   0       13.49       16.98      8.46 o 
  14  15   0        0.99        8.30      7.03 o 
   0  16   0       99.90       85.86      5.86 o 
   1  16   0      125.45      110.83      4.41 o 
   2  16   0       15.87       16.95      3.36 o 
   3  16   0       30.40       45.81      3.49 o 
   4  16   0        0.63        5.52      2.25 o 
   5  16   0      363.86      351.65      7.88 o 
   6  16   0      129.38      119.49      6.18 o 
   7  16   0      204.86      170.52     11.93 o 
   8  16   0      287.97      255.80     15.05 o 
   9  16   0       68.32       62.17      7.48 o 
  10  16   0       82.51       89.77     11.80 o 
  11  16   0      120.77      119.41     10.27 o 
  12  16   0        6.35        5.97      7.14 o 
  13  16   0      105.53       87.43     11.66 o 
  14  16   0       13.58       22.25     10.25 o 
   1  17   0       31.98       23.47      3.14 o 
   2  17   0       97.64      113.68      5.17 o 
   3  17   0        4.55        5.20      2.01 o 
   4  17   0       50.02       63.14      3.85 o 
   5  17   0      667.77      676.23     14.04 o 
   6  17   0      289.52      273.86     10.18 o 
   7  17   0        0.92        5.75      4.68 o 
   8  17   0        1.29        0.69      4.44 o 
   9  17   0       12.43        2.05      5.01 o 
  10  17   0      164.86      172.06     10.03 o 
  11  17   0        7.96       11.86      6.36 o 
  12  17   0        0.50       -3.32      6.53 o 
  13  17   0        2.02       13.16      8.18 o 
   0  18   0     1669.38     1618.34     24.48 o 
   1  18   0     1519.74     1508.51     19.02 o 
   2  18   0      714.06      689.73     11.58 o 
   3  18   0     1443.84     1357.69     16.51 o 
   4  18   0      267.59      262.79      7.45 o 
   5  18   0      198.19      165.03      8.30 o 
   6  18   0      272.96      283.33     11.43 o 
   7  18   0       82.65       79.69     10.02 o 
   8  18   0      569.85      579.32     21.94 o 
   9  18   0       17.12       16.68      6.11 o 
  10  18   0       58.00       56.18      9.28 o 
  11  18   0        4.17        6.85      7.25 o 
  12  18   0       24.74       21.83     13.16 o 
  13  18   0        2.75        7.51      8.95 o 
   1  19   0       55.35       66.42      3.41 o 
   2  19   0      264.67      234.24      5.70 o 
   3  19   0      578.14      570.88     10.80 o 
   4  19   0      393.91      387.35     10.79 o 
   5  19   0       15.80       24.62      5.36 o 
   6  19   0       46.76       21.39      8.71 o 
   7  19   0      111.92      141.62     15.23 o 
   8  19   0       14.83       20.76      9.35 o 
   9  19   0        0.12        2.92      5.81 o 
  10  19   0      189.64      192.51     13.69 o 
  11  19   0        0.73       -6.67      6.67 o 
  12  19   0      302.42      312.26     18.07 o 
   0  20   0      412.61      359.97     10.55 o 
   1  20   0       15.84        7.92      2.82 o 
   2  20   0       85.20       85.15      4.60 o 
   3  20   0        7.02        6.11      3.83 o 
   4  20   0        5.77        4.25      4.48 o 
   5  20   0        0.14        6.22      4.87 o 
   6  20   0       50.26       57.27      8.16 o 
   7  20   0       44.91       54.85      9.65 o 
   8  20   0      144.18      165.72     14.19 o 
   9  20   0       10.78       20.40      7.59 o 
  10  20   0        2.64       11.19      7.45 o 
  11  20   0       51.61       73.78     17.13 o 
  12  20   0        5.82       -1.96      9.04 o 
   1  21   0      379.26      406.71     10.80 o 
   2  21   0       50.38       55.25      5.37 o 
   3  21   0      605.81      571.39     12.88 o 
   4  21   0       80.66       75.68      8.73 o 
   5  21   0      622.06      601.81     19.33 o 
   6  21   0      122.85      130.13     10.92 o 
   7  21   0      231.84      237.32     15.77 o 
   8  21   0        3.37        6.92      9.96 o 
   9  21   0       14.53       23.58     10.93 o 
  10  21   0       42.61       50.13      9.52 o 
  11  21   0        5.29        7.97      9.95 o 
   0  22   0      372.54      395.17     18.20 o 
   1  22   0       71.35       78.86      7.30 o 
   2  22   0       19.36       24.21      5.39 o 
   3  22   0      119.95      122.06      8.46 o 
   4  22   0       42.55       20.18      5.98 o 
   5  22   0        8.90       10.95      7.00 o 
   6  22   0        0.01       -2.89      5.28 o 
   7  22   0      199.03      203.21     15.48 o 
   8  22   0      232.96      226.04     20.49 o 
   9  22   0       71.32       69.45     17.10 o 
  10  22   0        5.09       19.32      8.23 o 
  11  22   0       49.35       53.17     12.09 o 
   1  23   0      118.83      121.22      8.51 o 
   2  23   0      112.65      103.96      8.20 o 
   3  23   0      440.14      466.10     14.36 o 
   4  23   0      207.01      203.36     11.84 o 
   5  23   0        0.76        7.67      6.07 o 
   6  23   0       78.31       90.13     10.57 o 
   7  23   0      176.77      161.92     25.50 o 
   8  23   0       90.63       98.13     16.67 o 
   9  23   0        2.49       12.14     10.62 o 
  10  23   0       24.26       30.50     10.30 o 
   0  24   0       69.84       88.59     11.65 o 
   1  24   0      108.68      129.01      9.07 o 
   2  24   0       32.98       33.38      6.59 o 
   3  24   0      395.70      386.29     17.06 o 
   4  24   0       16.41       22.67      6.01 o 
   5  24   0        0.07       -3.55      5.68 o 
   6  24   0        3.98        6.87      6.34 o 
   7  24   0       22.35       16.22      8.71 o 
   8  24   0       64.86       42.96     14.07 o 
   9  24   0        3.28        2.75     15.23 o 
   1  25   0        4.20       -1.67      6.03 o 
   2  25   0       13.66        5.33      5.62 o 
   3  25   0      456.79      453.29     16.62 o 
   4  25   0      178.45      164.46     11.53 o 
   5  25   0        9.02        7.66      5.92 o 
   6  25   0       17.35       13.35      7.25 o 
   7  25   0       17.05       18.66      9.68 o 
   8  25   0      174.20      217.07     22.05 o 
   0  26   0      116.67      128.40     14.12 o 
   1  26   0      166.22      170.02     10.67 o 
   2  26   0        3.34        6.31      5.92 o 
   3  26   0        5.25        1.80      6.17 o 
   4  26   0      148.59      142.09     11.23 o 
   5  26   0        0.07        6.44      7.71 o 
   6  26   0       65.02       60.07     10.33 o 
   7  26   0        0.97        0.68     10.14 o 
   1  27   0      259.85      314.60     15.16 o 
   2  27   0       15.11       13.91      7.93 o 
   3  27   0       61.95       41.30     16.27 o 
   4  27   0        1.53       20.45      8.31 o 
   5  27   0      108.95      133.61     15.65 o 
   6  27   0        7.36      -13.88     14.87 o 
   0  28   0      202.26      202.43     17.14 o 
   1  28   0       82.38       62.87      9.58 o 
   2  28   0      118.09      115.97     13.15 o 
   3  28   0      183.53      233.95     14.27 o 
   4  28   0       19.15       14.64     16.98 o 
   5  28   0       12.37       -8.02     17.33 o 
   1  29   0      122.45      189.27     34.73 o 
   2  29   0      150.03      148.42     30.80 o 
   3  29   0       10.31        1.76     20.14 o 
 -15   0   1       15.71       17.82      8.33 o 
 -13   0   1      345.05      345.54     17.45 o 
 -11   0   1       16.89       20.18      4.55 o 
  -9   0   1      447.79      405.29     10.44 o 
  -7   0   1       15.26       74.10      3.16 o 
  -5   0   1       15.34        3.57      1.81 o 
  -3   0   1     1406.53     1400.34     16.92 o 
  -1   0   1     6057.46     6736.02     75.29 o 
   1   0   1     4944.72     5096.05     47.27 o 
   3   0   1     7678.09     8070.09     74.50 o 
   5   0   1      400.60      387.73      8.15 o 
   7   0   1        1.79        6.59      2.17 o 
   9   0   1      130.21       89.72      5.64 o 
  11   0   1      135.27      110.54      7.64 o 
  13   0   1       61.25       67.06     12.15 o 
  15   0   1        8.77       15.65      8.50 o 
 -16   1   1      173.45      207.23     14.40 o 
 -15   1   1       39.27       52.23     13.11 o 
 -14   1   1       31.30       26.59      6.16 o 
 -13   1   1       48.61       49.05      9.02 o 
 -12   1   1       20.15        9.64      4.64 o 
 -11   1   1      216.15      221.03      7.32 o 
 -10   1   1      642.79      624.20      9.71 o 
  -9   1   1     1274.24     1342.60     13.66 o 
  -8   1   1      721.93      773.04      8.42 o 
  -7   1   1       42.79       14.94      1.49 o 
  -6   1   1        9.68        6.60      1.25 o 
  -5   1   1      246.34      349.86      4.62 o 
  -4   1   1      173.49      196.29      3.87 o 
  -3   1   1        3.67        0.70      1.11 o 
  -2   1   1       80.14      145.95      2.58 o 
  -1   1   1     4528.29     4918.33     31.94 o 
   0   1   1    17369.41    17844.84    182.82 o 
   1   1   1      765.47      685.17      5.92 o 
   2   1   1      371.39      383.66      6.29 o 
   3   1   1    16759.68    17900.90    131.13 o 
   4   1   1      328.29      318.12      4.61 o 
   5   1   1      325.12      367.33      4.83 o 
   6   1   1     3855.24     4410.84     29.37 o 
   7   1   1      426.57      442.37      6.58 o 
   8   1   1      115.34       99.77      3.87 o 
   9   1   1      696.22      604.69      9.63 o 
  10   1   1       66.44       45.46      3.59 o 
  11   1   1      312.32      297.70      8.09 o 
  12   1   1      136.22      142.25      7.14 o 
  13   1   1       97.25      101.96      7.91 o 
  14   1   1        8.45        1.88      5.08 o 
  15   1   1       46.90       52.54      9.28 o 
  16   1   1       42.03       57.60     11.34 o 
 -16   2   1       36.27       30.26     20.75 o 
 -15   2   1       93.93      111.57     11.42 o 
 -14   2   1       16.55       -0.75      6.18 o 
 -13   2   1        0.68       -5.31      5.31 o 
 -12   2   1        0.19        2.91      3.47 o 
 -11   2   1        1.34        1.23      2.73 o 
 -10   2   1        5.45        8.46      3.22 o 
  -9   2   1      211.84      234.97      5.26 o 
  -8   2   1       44.07       39.59      2.22 o 
  -7   2   1       34.18       46.43      2.21 o 
  -6   2   1       25.31       33.11      1.81 o 
  -5   2   1      908.47     1072.39      9.38 o 
  -4   2   1      784.57      809.94      8.91 o 
  -3   2   1     7261.68     7575.13     56.72 o 
  -2   2   1       69.44       86.47      2.00 o 
  -1   2   1     6863.88     6954.32     42.84 o 
   0   2   1     5677.76     6262.42     56.85 o 
   1   2   1     3404.61     3605.55     29.17 o 
   2   2   1    33480.53    34685.79    292.35 o 
   3   2   1     1060.48     1139.16     11.56 o 
   4   2   1      342.23      362.95      5.80 o 
   5   2   1     1502.63     1513.68     12.29 o 
   6   2   1      560.78      575.94      6.48 o 
   7   2   1      484.40      567.45      6.79 o 
   8   2   1       11.35       11.03      1.91 o 
   9   2   1       40.79       32.54      2.80 o 
  10   2   1       53.93       57.96      3.54 o 
  11   2   1      455.74      434.67      9.64 o 
  12   2   1       38.57       40.91      5.30 o 
  13   2   1        0.51       -3.21      4.07 o 
  14   2   1        0.67        9.13      4.94 o 
  15   2   1       37.20       37.35      8.41 o 
  16   2   1        3.63       14.28      8.97 o 
 -16   3   1       44.81       28.38      8.66 o 
 -15   3   1       29.32       25.88      8.09 o 
 -14   3   1       79.99       64.61      8.95 o 
 -13   3   1       58.35       53.84      7.27 o 
 -12   3   1        4.56        6.94      3.60 o 
 -11   3   1       10.54       10.02      3.24 o 
 -10   3   1      820.57      798.53     12.43 o 
  -9   3   1      775.95      714.27      9.71 o 
  -8   3   1     1536.84     1442.92     13.32 o 
  -7   3   1       17.21       28.62      1.90 o 
  -6   3   1      890.45      921.28      8.60 o 
  -5   3   1      133.77      128.11      3.29 o 
  -4   3   1       34.86       48.02      2.12 o 
  -3   3   1     1577.78     1626.23     15.16 o 
  -2   3   1      249.62      275.55      3.58 o 
  -1   3   1    32372.06    34508.05    242.05 o 
   0   3   1      114.76      134.75      3.33 o 
   1   3   1     3961.72     4650.56     47.08 o 
   2   3   1     4931.40     5436.45     41.15 o 
   3   3   1       25.18       14.57      1.40 o 
   4   3   1      528.80      559.96      7.08 o 
   5   3   1      963.11      937.20      8.89 o 
   6   3   1      126.52      161.37      3.25 o 
   7   3   1      784.12      732.72      7.96 o 
   8   3   1      465.87      461.03      7.72 o 
   9   3   1     1433.14     1429.07     15.24 o 
  10   3   1       52.22       49.09      3.36 o 
  11   3   1      168.79      138.98      8.60 o 
  12   3   1      176.30      164.70      8.89 o 
  13   3   1        5.56        8.70      6.88 o 
  14   3   1       56.97       36.54     13.84 o 
  15   3   1       20.78       26.52      9.27 o 
  16   3   1       19.38       56.12     11.66 o 
 -16   4   1        3.46        0.72      7.40 o 
 -15   4   1       73.55       56.81      9.68 o 
 -14   4   1        0.29       -0.86      5.51 o 
 -13   4   1        2.91        8.53      5.24 o 
 -12   4   1      118.07      104.84      7.27 o 
 -11   4   1      274.53      267.86      7.72 o 
 -10   4   1        0.23       -1.60      2.07 o 
  -9   4   1     1588.07     1568.84     16.05 o 
  -8   4   1       69.66       50.10      2.74 o 
  -7   4   1       52.87       51.05      2.53 o 
  -6   4   1       66.06       82.82      2.92 o 
  -5   4   1      369.62      340.83      4.88 o 
  -4   4   1      203.20      159.67      3.35 o 
  -3   4   1     1178.16     1209.84     12.65 o 
  -2   4   1     1779.66     1744.15     13.58 o 
  -1   4   1      722.56      685.69      8.05 o 
   0   4   1    36805.68    40208.32    366.17 o 
   1   4   1     3389.26     3548.36     69.02 o 
   2   4   1     3052.81     3253.19     31.22 o 
   3   4   1      501.08      585.29      6.60 o 
   4   4   1     3639.29     4079.43     29.30 o 
   5   4   1      491.47      546.65      6.52 o 
   6   4   1      342.46      348.34      5.00 o 
   7   4   1        1.27        6.48      1.49 o 
   8   4   1       24.97       17.22      2.03 o 
   9   4   1       28.59       22.36      2.66 o 
  10   4   1      639.92      589.46      9.79 o 
  11   4   1      120.44      139.93      5.40 o 
  12   4   1       96.98      111.17      8.60 o 
  13   4   1       27.11       15.78      6.03 o 
  14   4   1        7.79        7.42      5.78 o 
  15   4   1        9.36       12.22      7.70 o 
  16   4   1        0.01        4.81      8.62 o 
 -16   5   1      145.31      137.89     12.79 o 
 -15   5   1        6.31        6.83     10.25 o 
 -14   5   1       26.68       19.84      6.53 o 
 -13   5   1       28.79       32.36      6.36 o 
 -12   5   1        0.78        0.89      3.74 o 
 -11   5   1      923.89      948.32     14.75 o 
 -10   5   1       32.30       22.54      3.16 o 
  -9   5   1      310.24      296.71      6.88 o 
  -8   5   1       28.79       30.62      2.72 o 
  -7   5   1      126.34      146.38      3.83 o 
  -6   5   1        9.59       29.32      2.32 o 
  -5   5   1      317.36      263.02      4.54 o 
  -4   5   1        8.62       21.47      1.61 o 
  -3   5   1     4424.63     4611.97     32.38 o 
  -2   5   1      162.42      202.57      3.18 o 
  -1   5   1     3150.28     3608.57     48.04 o 
   0   5   1     3654.45     3872.12     51.32 o 
   1   5   1       36.25       18.29      1.99 o 
   2   5   1       44.59       39.93      2.25 o 
   3   5   1      846.64      757.20      8.64 o 
   4   5   1      910.32     1149.17     10.26 o 
   5   5   1       75.54       64.24      2.48 o 
   6   5   1      722.19      685.57      9.03 o 
   7   5   1      186.76      185.01      4.37 o 
   8   5   1        8.70        3.35      1.71 o 
   9   5   1      785.67      780.11     11.36 o 
  10   5   1      913.71      848.93     12.09 o 
  11   5   1        3.33        4.11      3.17 o 
  12   5   1      150.68      150.84      7.93 o 
  13   5   1      284.17      254.32     12.43 o 
  14   5   1       42.30       39.46     12.09 o 
  15   5   1        0.40       -5.21      6.63 o 
  16   5   1      328.46      370.22     68.25 o 
 -16   6   1       75.27       62.06     10.31 o 
 -15   6   1      370.05      431.44     17.00 o 
 -14   6   1       40.18       42.45     10.04 o 
 -13   6   1       41.34       38.97      5.84 o 
 -12   6   1       66.39       58.52      6.07 o 
 -11   6   1      468.88      442.01      9.93 o 
 -10   6   1       26.34       23.99      3.22 o 
  -9   6   1      233.31      209.80      5.92 o 
  -8   6   1        0.64       -0.15      1.86 o 
  -7   6   1      845.94      846.74     17.75 o 
  -6   6   1     1666.21     1753.15     15.90 o 
  -5   6   1        6.56        2.10      1.37 o 
  -4   6   1     7045.12     7521.23     51.85 o 
  -3   6   1        0.11        1.53      0.97 o 
  -2   6   1      669.37      791.78      8.06 o 
  -1   6   1       16.12       40.45      2.11 o 
   0   6   1     4610.83     4703.76     53.71 o 
   1   6   1      260.47      228.85      3.87 o 
   2   6   1     2139.75     2237.56     19.02 o 
   3   6   1      221.09      269.12      4.16 o 
   4   6   1      133.05      126.22      3.09 o 
   5   6   1        0.03       -0.44      1.13 o 
   6   6   1     1743.63     1605.78     17.40 o 
   7   6   1      171.02      177.79      4.08 o 
   8   6   1      686.83      708.46      9.35 o 
   9   6   1      268.37      285.59      6.90 o 
  10   6   1      367.14      338.67      8.34 o 
  11   6   1       83.90       63.29      5.42 o 
  12   6   1       41.27       42.42      5.71 o 
  13   6   1       12.87       -0.14      6.73 o 
  14   6   1        5.81        9.70      6.51 o 
  15   6   1       40.64       46.92      9.38 o 
  16   6   1       40.37       48.30      9.92 o 
 -16   7   1       49.35       70.56     10.77 o 
 -15   7   1        0.03       -9.65      9.65 o 
 -14   7   1      285.67      293.40     28.09 o 
 -13   7   1       17.69       19.63      5.31 o 
 -12   7   1      199.85      195.89      9.78 o 
 -11   7   1       18.50       19.90      3.80 o 
 -10   7   1       81.13       74.94      4.39 o 
  -9   7   1      192.67      197.48      5.82 o 
  -8   7   1      547.42      556.65      8.95 o 
  -7   7   1       17.28        6.27      1.65 o 
  -6   7   1      114.32       93.01      3.52 o 
  -5   7   1      247.30      284.36      4.56 o 
  -4   7   1      337.62      288.60      4.80 o 
  -3   7   1      260.53      257.48      4.85 o 
  -2   7   1     2010.22     2182.14     18.39 o 
  -1   7   1       58.49       67.59      2.94 o 
   0   7   1       18.17       18.46      1.50 o 
   1   7   1      170.06      221.62      4.69 o 
   2   7   1     2498.35     2585.48     23.05 o 
   3   7   1     3986.60     4336.19     32.58 o 
   4   7   1     1192.96     1261.62     11.04 o 
   5   7   1      497.87      583.58      7.00 o 
   6   7   1     1147.77     1287.68     15.07 o 
   7   7   1       33.78       43.82      2.72 o 
   8   7   1       24.40        7.93      2.39 o 
   9   7   1     1098.83      957.02     13.08 o 
  10   7   1      772.44      739.93     12.47 o 
  11   7   1       10.62       11.67      3.87 o 
  12   7   1       66.60       59.02      6.20 o 
  13   7   1       54.24       51.72      6.71 o 
  14   7   1        0.83        0.52      6.64 o 
  15   7   1       44.49       41.11      9.30 o 
  16   7   1        3.35      -11.36     11.36 o 
 -16   8   1        8.92        9.11      7.85 o 
 -15   8   1        0.00       -0.23      6.02 o 
 -14   8   1       13.31       21.83      6.35 o 
 -13   8   1       28.43       20.96      5.45 o 
 -12   8   1       80.52       67.73      6.96 o 
 -11   8   1      187.14      179.05      7.21 o 
 -10   8   1      389.23      368.98     13.53 o 
  -9   8   1       23.17       24.49      3.70 o 
  -8   8   1      132.48      121.87      4.48 o 
  -7   8   1      109.80      105.25      3.92 o 
  -6   8   1     2352.35     2340.22     27.68 o 
  -5   8   1      566.58      578.23      7.54 o 
  -4   8   1      948.02      868.02      8.51 o 
  -3   8   1     4028.00     4139.81     30.17 o 
  -2   8   1     1681.49     1845.59     15.41 o 
  -1   8   1      173.72      161.57      3.25 o 
   0   8   1     4462.48     4506.87     35.21 o 
   1   8   1     1703.82     1836.08     18.61 o 
   2   8   1      613.30      541.81      7.71 o 
   3   8   1     2002.65     2031.09     18.05 o 
   4   8   1     1663.00     1762.09     15.26 o 
   5   8   1     4575.17     4665.53     37.75 o 
   6   8   1     1000.59      911.91     11.50 o 
   7   8   1      592.52      600.72      9.99 o 
   8   8   1     3262.53     3224.52     29.28 o 
   9   8   1        2.24        7.29      2.70 o 
  10   8   1      238.86      224.39      7.21 o 
  11   8   1        8.84        6.82      4.72 o 
  12   8   1      109.35      117.34      8.39 o 
  13   8   1       25.47       26.65      6.16 o 
  14   8   1      103.39       91.37     17.48 o 
  15   8   1       41.84       31.19      9.04 o 
  16   8   1       47.81       64.78     12.44 o 
 -16   9   1        0.35        1.84     12.94 o 
 -15   9   1       18.12       18.13      7.28 o 
 -14   9   1       66.20       71.35     11.47 o 
 -13   9   1        4.18       10.75      5.08 o 
 -12   9   1       34.99       23.21      5.23 o 
 -11   9   1        0.84        0.48      3.36 o 
 -10   9   1        6.91        4.70      2.87 o 
  -9   9   1      154.34      171.07      5.61 o 
  -8   9   1      339.70      340.98      6.46 o 
  -7   9   1       29.27       38.85      3.22 o 
  -6   9   1     1274.54     1274.82     14.20 o 
  -5   9   1      320.32      238.90      5.06 o 
  -4   9   1        0.14        0.20      1.12 o 
  -3   9   1     1796.58     2052.50     16.18 o 
  -2   9   1        0.01        5.40      1.06 o 
  -1   9   1      641.02      847.61      9.13 o 
   0   9   1     6181.19     6690.58     51.03 o 
   1   9   1     2456.65     2912.41     27.81 o 
   2   9   1      319.89      390.43      6.43 o 
   3   9   1       83.06       67.23      2.24 o 
   4   9   1      631.04      736.58      8.78 o 
   5   9   1      410.75      358.81      7.50 o 
   6   9   1       81.62       73.06      3.45 o 
   7   9   1      621.41      598.19     10.10 o 
   8   9   1      280.57      287.24      7.46 o 
   9   9   1      862.90      872.76     12.57 o 
  10   9   1      658.35      690.12     13.14 o 
  11   9   1       10.65       20.54      5.90 o 
  12   9   1       65.20       73.98      6.78 o 
  13   9   1       20.25       12.24      5.74 o 
  14   9   1        0.62        6.49      8.87 o 
  15   9   1       19.19       23.42     13.32 o 
 -15  10   1       10.19       11.80      5.97 o 
 -14  10   1        5.44       -4.28      5.34 o 
 -13  10   1       61.21       59.00      6.79 o 
 -12  10   1      114.49      116.29      7.87 o 
 -11  10   1       12.40       10.00      3.80 o 
 -10  10   1       50.05       54.39      4.64 o 
  -9  10   1       16.62       18.42      2.96 o 
  -8  10   1       78.40       81.81      4.55 o 
  -7  10   1      123.04      119.02      4.78 o 
  -6  10   1      467.27      475.72      8.66 o 
  -5  10   1     1611.07     1577.20     15.21 o 
  -4  10   1       11.61       11.17      1.65 o 
  -3  10   1     2010.07     1941.97     15.73 o 
  -2  10   1     2906.15     3108.45     22.55 o 
  -1  10   1       53.54       81.78      3.08 o 
   0  10   1     2040.19     2412.28     21.12 o 
   1  10   1     4159.77     4467.09     40.75 o 
   2  10   1      312.23      309.80      6.64 o 
   3  10   1      828.43      960.35     10.85 o 
   4  10   1     1715.76     1798.30     17.34 o 
   5  10   1      860.68      810.94     10.51 o 
   6  10   1      451.42      443.75      7.81 o 
   7  10   1      229.79      231.11      6.39 o 
   8  10   1      721.33      675.11     11.55 o 
   9  10   1       89.04       92.06      5.16 o 
  10  10   1       15.31       20.03      3.81 o 
  11  10   1        0.80       -0.56      4.02 o 
  12  10   1        1.13       -0.04      4.78 o 
  13  10   1       31.28       39.62      6.91 o 
  14  10   1       60.58       64.76      7.98 o 
  15  10   1       58.45       51.84     13.01 o 
 -15  11   1      104.98      116.66     10.27 o 
 -14  11   1       94.23      111.62     12.95 o 
 -13  11   1      113.90       90.87      7.93 o 
 -12  11   1       82.48       95.02      7.50 o 
 -11  11   1      189.79      190.96      8.31 o 
 -10  11   1       22.28       18.71      3.58 o 
  -9  11   1      111.60       85.45      5.51 o 
  -8  11   1        0.78        1.36      2.40 o 
  -7  11   1      242.41      240.81      6.70 o 
  -6  11   1       11.36        9.77      2.18 o 
  -5  11   1      866.72      880.15     10.52 o 
  -4  11   1     1032.12      946.13     11.16 o 
  -3  11   1        2.70        1.08      1.13 o 
  -2  11   1     1726.68     1889.12     15.13 o 
  -1  11   1     1036.26      944.51      9.97 o 
   0  11   1       73.66       93.69      2.95 o 
   1  11   1     4243.42     4397.91     38.07 o 
   2  11   1     1210.37     1319.31     14.05 o 
   3  11   1      960.43      969.33     13.96 o 
   4  11   1       51.51       39.59      2.33 o 
   5  11   1      408.96      357.07      6.67 o 
   6  11   1      181.93      152.79      4.81 o 
   7  11   1        6.74        7.08      2.69 o 
   8  11   1      914.31      902.89     13.88 o 
   9  11   1        7.60        8.85      3.49 o 
  10  11   1      257.36      260.85     13.77 o 
  11  11   1      188.86      173.55     10.98 o 
  12  11   1      151.53      142.26      9.43 o 
  13  11   1       90.17       91.03      8.70 o 
  14  11   1       42.14       46.16      8.13 o 
  15  11   1        1.70       -6.08      7.34 o 
 -15  12   1       41.43       54.22      9.42 o 
 -14  12   1       44.38       36.60      6.79 o 
 -13  12   1      144.24      147.01      9.88 o 
 -12  12   1        1.16       10.89      5.08 o 
 -11  12   1        3.77        0.55      3.87 o 
 -10  12   1      596.67      570.67     16.53 o 
  -9  12   1       51.23       50.30      4.78 o 
  -8  12   1      123.72      133.18      5.61 o 
  -7  12   1      286.46      293.02      7.28 o 
  -6  12   1      684.36      683.85     10.01 o 
  -5  12   1       29.65       32.03      2.88 o 
  -4  12   1      320.72      354.48      6.46 o 
  -3  12   1       99.60      115.74      3.24 o 
  -2  12   1      280.68      208.60      4.02 o 
  -1  12   1      508.63      451.35      6.29 o 
   0  12   1       11.02       17.54      1.75 o 
   1  12   1      218.60      215.16      4.75 o 
   2  12   1      310.56      298.41      6.44 o 
   3  12   1       19.03       21.74      2.67 o 
   4  12   1      329.39      313.56      5.52 o 
   5  12   1        2.39        4.53      1.93 o 
   6  12   1      553.36      543.02      8.65 o 
   7  12   1        7.48        6.33      2.43 o 
   8  12   1      548.44      520.55     10.38 o 
   9  12   1        9.06        6.56      3.40 o 
  10  12   1      200.67      221.57     17.54 o 
  11  12   1        7.48        2.29      5.72 o 
  12  12   1        1.17        2.79      6.50 o 
  13  12   1        6.19        8.64      5.95 o 
  14  12   1        2.51       -5.24      5.77 o 
  15  12   1       84.11       85.52     12.65 o 
 -15  13   1      144.38      137.81     12.14 o 
 -14  13   1      146.03      124.52     10.22 o 
 -13  13   1       56.92       63.70      7.36 o 
 -12  13   1      107.37      110.36      7.68 o 
 -11  13   1      317.44      303.29     12.10 o 
 -10  13   1      213.27      193.24     13.05 o 
  -9  13   1       83.70       92.74      6.40 o 
  -8  13   1        5.74        4.06      2.89 o 
  -7  13   1       34.44       24.42      3.31 o 
  -6  13   1       53.87       43.73      3.88 o 
  -5  13   1      820.80      797.66     10.31 o 
  -4  13   1     1127.92     1063.53     12.55 o 
  -3  13   1       89.36       85.44      3.36 o 
  -2  13   1     1493.93     1449.51     13.67 o 
  -1  13   1      744.09      652.99      8.29 o 
   0  13   1        0.00        5.86      1.54 o 
   1  13   1      550.97      557.33      7.90 o 
   2  13   1      525.53      504.63      8.28 o 
   3  13   1      801.57      863.78     10.87 o 
   4  13   1      143.22      142.54      4.35 o 
   5  13   1      434.58      453.43      8.82 o 
   6  13   1      200.24      204.82      5.78 o 
   7  13   1       53.99       67.47      4.08 o 
   8  13   1       29.63       30.53      4.07 o 
   9  13   1      745.45      707.53     15.50 o 
  10  13   1        3.19       -1.63      4.25 o 
  11  13   1       27.58       27.94      7.75 o 
  12  13   1      116.72      116.89     11.56 o 
  13  13   1      782.57      831.16     21.85 o 
  14  13   1       29.97       54.30     11.12 o 
 -14  14   1       91.26      107.34     12.02 o 
 -13  14   1       29.84       31.39      7.91 o 
 -12  14   1        7.98       -1.44      5.16 o 
 -11  14   1      297.51      315.00     12.48 o 
 -10  14   1      106.68      116.35      8.32 o 
  -9  14   1        5.69        1.36      4.26 o 
  -8  14   1        8.29        2.30      3.27 o 
  -7  14   1      359.12      274.69      7.36 o 
  -6  14   1       78.16       63.07      4.15 o 
  -5  14   1       97.29       84.21      3.72 o 
  -4  14   1      326.91      309.60      7.89 o 
  -3  14   1        3.84        3.81      1.79 o 
  -2  14   1      275.71      304.81      5.13 o 
  -1  14   1        0.59        2.38      1.48 o 
   0  14   1      499.38      488.26      7.63 o 
   1  14   1       16.88       25.06      2.48 o 
   2  14   1      723.33      787.76     10.98 o 
   3  14   1       38.31       45.67      3.47 o 
   4  14   1      286.81      240.40      7.20 o 
   5  14   1     1184.69     1111.86     16.05 o 
   6  14   1      109.88      104.42      4.54 o 
   7  14   1        0.04       -0.01      2.42 o 
   8  14   1      769.40      701.78     14.79 o 
   9  14   1        8.08        1.51      5.70 o 
  10  14   1      134.40      118.85      9.21 o 
  11  14   1       47.69       49.06     10.34 o 
  12  14   1        1.24       -5.30      9.92 o 
  13  14   1       22.36       38.46      9.32 o 
  14  14   1       11.08       16.92      6.82 o 
 -14  15   1       39.53       34.53      8.18 o 
 -13  15   1       11.47       11.04      7.98 o 
 -12  15   1       13.37       12.48      5.94 o 
 -11  15   1      164.56      163.06      9.91 o 
 -10  15   1       90.33       90.18      7.76 o 
  -9  15   1       48.40       51.41      6.74 o 
  -8  15   1       16.51       17.00      4.65 o 
  -7  15   1      403.87      341.28     14.46 o 
  -6  15   1      121.31      111.77      4.98 o 
  -5  15   1       82.91       99.39      4.39 o 
  -4  15   1       81.73       79.97      3.77 o 
  -3  15   1     1906.27     1821.64     18.36 o 
  -2  15   1     1210.36     1136.76     13.06 o 
  -1  15   1       13.28        4.54      1.36 o 
   0  15   1      283.38      288.13      8.12 o 
   1  15   1     2523.97     2659.95     24.34 o 
   2  15   1      342.28      394.21      8.31 o 
   3  15   1     1736.65     1711.26     20.27 o 
   4  15   1      337.30      294.52      9.05 o 
   5  15   1      742.50      650.07     11.82 o 
   6  15   1       44.74       43.44      4.00 o 
   7  15   1      548.40      581.87     16.88 o 
   8  15   1      172.76      188.64     10.39 o 
   9  15   1      143.00      136.37     10.30 o 
  10  15   1      317.40      338.95     16.01 o 
  11  15   1      108.14      119.88     11.61 o 
  12  15   1      163.92      180.65     13.80 o 
  13  15   1       26.19       29.52      9.00 o 
  14  15   1        1.47        6.08      6.98 o 
 -14  16   1        8.09        3.98      7.14 o 
 -13  16   1       37.86       42.09      9.76 o 
 -12  16   1       56.48       39.82      7.41 o 
 -11  16   1       74.67       67.66      7.81 o 
 -10  16   1      130.01      120.00     10.25 o 
  -9  16   1       23.74       20.95      5.42 o 
  -8  16   1      204.39      218.98      9.76 o 
  -7  16   1      105.09      115.32      9.20 o 
  -6  16   1     2045.97     1889.19     24.81 o 
  -5  16   1       37.98       40.18      3.37 o 
  -4  16   1      471.62      467.86      8.34 o 
  -3  16   1       31.95       29.33      2.74 o 
  -2  16   1     1023.52      974.34     12.50 o 
  -1  16   1      235.63      257.75      5.58 o 
   0  16   1      190.95      177.01      5.55 o 
   1  16   1     1212.53     1180.35     14.95 o 
   2  16   1      152.88      144.78      5.98 o 
   3  16   1       32.80       33.29      4.01 o 
   4  16   1      893.82      806.08     14.23 o 
   5  16   1      128.92      118.95      5.48 o 
   6  16   1      146.66      174.35      7.44 o 
   7  16   1      278.96      267.98     10.00 o 
   8  16   1      551.26      529.47     19.36 o 
   9  16   1       44.19       36.28      7.94 o 
  10  16   1      171.54      193.86     13.12 o 
  11  16   1       53.34       49.33      9.24 o 
  12  16   1       32.25       17.78      8.16 o 
  13  16   1        0.17       -1.73      8.63 o 
 -13  17   1        0.97       -0.19      7.28 o 
 -12  17   1       14.41       17.85      6.61 o 
 -11  17   1      105.04      117.44     10.78 o 
 -10  17   1       36.69       47.79      6.68 o 
  -9  17   1       13.13       20.05      5.48 o 
  -8  17   1      613.37      591.52     23.07 o 
  -7  17   1      283.89      257.09     12.71 o 
  -6  17   1       70.88       56.34      6.44 o 
  -5  17   1        8.27        9.96      2.95 o 
  -4  17   1     1144.16     1103.72     14.03 o 
  -3  17   1       11.11        9.89      3.36 o 
  -2  17   1      231.89      186.75      5.93 o 
  -1  17   1     1271.68     1265.29     14.25 o 
   0  17   1     2735.40     2526.55     25.61 o 
   1  17   1     1564.17     1445.74     17.50 o 
   2  17   1       27.81       14.72      2.79 o 
   3  17   1       95.20       92.10      5.03 o 
   4  17   1      605.20      579.49     13.76 o 
   5  17   1       70.09       63.12      4.93 o 
   6  17   1      246.50      243.37     10.59 o 
   7  17   1        3.73        4.63      4.99 o 
   8  17   1        1.99       -0.31      5.98 o 
   9  17   1       68.14       40.01      8.02 o 
  10  17   1       59.86       71.44      9.50 o 
  11  17   1       44.07       37.09      9.67 o 
  12  17   1       90.03       75.69     10.83 o 
  13  17   1       73.23       70.83     17.04 o 
 -13  18   1        3.42       11.76     18.01 o 
 -12  18   1        6.87        6.26      6.49 o 
 -11  18   1      186.63      201.90     16.41 o 
 -10  18   1       64.56       64.66      7.69 o 
  -9  18   1       11.63       14.59      5.42 o 
  -8  18   1       21.49       32.71      7.23 o 
  -7  18   1       43.06       35.37      7.13 o 
  -6  18   1      445.59      432.41     14.21 o 
  -5  18   1      126.72      115.38      8.01 o 
  -4  18   1      502.90      481.84     10.21 o 
  -3  18   1       28.79       30.99      3.13 o 
  -2  18   1      544.17      489.86      8.79 o 
  -1  18   1      114.79      111.53      4.16 o 
   0  18   1      168.23      167.99      5.41 o 
   1  18   1      186.23      180.17      5.74 o 
   2  18   1      924.67      890.46     12.76 o 
   3  18   1      139.55      123.13      5.54 o 
   4  18   1        8.58        8.51      2.65 o 
   5  18   1       33.04       28.04      6.94 o 
   6  18   1      388.26      420.06     18.11 o 
   7  18   1        4.27       16.41      6.12 o 
   8  18   1       34.22       17.12      6.70 o 
   9  18   1        0.95        0.05      7.14 o 
  10  18   1       53.59       61.28      9.69 o 
  11  18   1        0.01       -2.92      6.62 o 
  12  18   1       96.62       92.11     12.06 o 
  13  18   1        0.30       -2.20      8.96 o 
 -12  19   1        0.81        5.90      7.71 o 
 -11  19   1       66.75       92.29      9.06 o 
 -10  19   1        6.30       20.91      6.89 o 
  -9  19   1      111.66      120.57     11.19 o 
  -8  19   1       23.36       31.88      7.43 o 
  -7  19   1        2.79        1.92      5.70 o 
  -6  19   1       90.68       76.02      7.71 o 
  -5  19   1      201.71      213.95     11.87 o 
  -4  19   1       83.80       76.37      6.52 o 
  -3  19   1       90.07       77.70      4.76 o 
  -2  19   1      296.21      258.10      6.67 o 
  -1  19   1      615.57      580.09      9.33 o 
   0  19   1       37.90       42.09      3.94 o 
   1  19   1        7.53       11.65      2.98 o 
   2  19   1       57.75       61.99      4.79 o 
   3  19   1       54.31       54.42      5.03 o 
   4  19   1      196.11      183.86      6.66 o 
   5  19   1       16.90       16.17      5.16 o 
   6  19   1       72.99       93.74     12.64 o 
   7  19   1     1171.55     1197.99     28.13 o 
   8  19   1        7.99       -0.99      8.37 o 
   9  19   1      167.56      170.70     12.67 o 
  10  19   1      101.72       91.78     20.43 o 
  11  19   1       23.36       42.95     11.31 o 
  12  19   1       90.49       98.98     14.13 o 
 -12  20   1        8.75       22.69      9.96 o 
 -11  20   1       40.34       44.20      9.81 o 
 -10  20   1       18.50       10.36      6.45 o 
  -9  20   1       13.14       11.40      8.10 o 
  -8  20   1       15.00       12.46      7.49 o 
  -7  20   1       80.53       88.41     15.51 o 
  -6  20   1        5.76       19.31      6.54 o 
  -5  20   1      207.17      221.64     13.18 o 
  -4  20   1        0.03       -4.01      4.01 o 
  -3  20   1        5.19        2.55      3.99 o 
  -2  20   1        7.58       13.95      3.70 o 
  -1  20   1      174.30      160.71      5.69 o 
   0  20   1      196.40      205.62      6.24 o 
   1  20   1        2.94        1.31      3.66 o 
   2  20   1        2.36       -3.01      3.04 o 
   3  20   1       18.20       20.80      4.18 o 
   4  20   1       21.88       22.63      5.13 o 
   5  20   1       19.88        9.23      5.51 o 
   6  20   1       27.49       25.79      6.93 o 
   7  20   1       86.63       82.15     11.15 o 
   8  20   1      303.27      256.44     20.76 o 
   9  20   1        0.46       -4.77      6.85 o 
  10  20   1        0.41       -4.09      6.99 o 
  11  20   1       94.05       90.23     11.78 o 
  12  20   1       10.68       32.56     11.43 o 
 -11  21   1       85.29      112.51     14.54 o 
 -10  21   1       85.19       83.44      9.72 o 
  -9  21   1       31.88       46.28     10.44 o 
  -8  21   1      199.59      178.54     15.04 o 
  -7  21   1       15.26       16.08      7.84 o 
  -6  21   1      278.03      272.16     14.12 o 
  -5  21   1      120.65      142.66     10.99 o 
  -4  21   1        0.84        1.41      4.89 o 
  -3  21   1        0.75        0.41      4.44 o 
  -2  21   1       41.75       50.65      5.63 o 
  -1  21   1        6.65        7.33      3.94 o 
   0  21   1       10.78        6.25      3.60 o 
   1  21   1      243.77      240.64      8.73 o 
   2  21   1      361.16      379.17     10.60 o 
   3  21   1      250.29      221.70     12.45 o 
   4  21   1        3.36        1.23      4.85 o 
   5  21   1       28.72       33.17      6.48 o 
   6  21   1      117.20      116.69     10.59 o 
   7  21   1        0.55       10.01      7.34 o 
   8  21   1       31.18       29.26     11.03 o 
   9  21   1      137.02      145.53     21.10 o 
  10  21   1        7.52        0.43      7.48 o 
  11  21   1      110.25      108.34     14.70 o 
 -11  22   1        1.64       -0.34      8.72 o 
 -10  22   1       42.35       43.79     18.42 o 
  -9  22   1        2.98        8.01      8.32 o 
  -8  22   1        0.05        4.43      7.58 o 
  -7  22   1      140.84      151.36     14.02 o 
  -6  22   1        3.91        6.35      5.80 o 
  -5  22   1       57.12       35.57      7.96 o 
  -4  22   1       27.22       17.77      6.14 o 
  -3  22   1       15.24       15.16      5.08 o 
  -2  22   1      324.72      320.42     10.85 o 
  -1  22   1        9.12        6.52      5.76 o 
   0  22   1        0.12        1.06      3.92 o 
   1  22   1       52.55       40.89      6.83 o 
   2  22   1      502.46      448.65     13.59 o 
   3  22   1      432.37      451.00     14.98 o 
   4  22   1       96.26      101.37      8.94 o 
   5  22   1       84.01       73.24      8.45 o 
   6  22   1      209.99      238.04     23.09 o 
   7  22   1        2.00        8.23      6.93 o 
   8  22   1       99.82      124.26     17.08 o 
   9  22   1       73.14       81.34     35.84 o 
  10  22   1       18.96       21.17      8.49 o 
  11  22   1       58.07       69.22     11.22 o 
 -10  23   1       66.88       57.04     20.96 o 
  -9  23   1       18.87        2.12     15.37 o 
  -8  23   1       45.18       29.93      9.73 o 
  -7  23   1       42.52       40.79      9.69 o 
  -6  23   1       19.22       20.00      7.59 o 
  -5  23   1       61.13       54.50      9.09 o 
  -4  23   1        2.71       -1.13      5.74 o 
  -3  23   1        0.27        0.80      4.30 o 
  -2  23   1        8.29        4.48      4.96 o 
  -1  23   1      437.23      433.85     13.84 o 
   0  23   1        4.48        0.98      4.84 o 
   1  23   1        0.74        4.27      4.94 o 
   2  23   1       22.81       15.14      5.30 o 
   3  23   1       14.55        7.82      5.70 o 
   4  23   1        7.87        6.18      5.08 o 
   5  23   1      125.68      146.02     11.76 o 
   6  23   1        0.70        4.00      8.60 o 
   7  23   1        0.92       10.37      7.34 o 
   8  23   1      124.97      123.60     14.13 o 
   9  23   1       31.02       31.93      9.99 o 
  10  23   1       61.72       82.73     11.54 o 
  -9  24   1       39.25       40.93     20.03 o 
  -8  24   1       14.81        0.07     12.42 o 
  -7  24   1       13.54        9.82     11.01 o 
  -6  24   1       44.09       33.78     10.15 o 
  -5  24   1       50.74       59.57      9.36 o 
  -4  24   1       13.35        6.20      5.36 o 
  -3  24   1       83.88      127.16      9.25 o 
  -2  24   1        2.98        1.67      5.53 o 
  -1  24   1       19.11       23.77      6.07 o 
   0  24   1      108.32      118.76      8.78 o 
   1  24   1        0.44       -3.22      4.73 o 
   2  24   1      850.03      827.41     23.15 o 
   3  24   1      499.03      489.67     16.60 o 
   4  24   1       16.05        8.21      6.18 o 
   5  24   1       28.30       33.76      7.73 o 
   6  24   1       19.34       15.57     10.43 o 
   7  24   1        5.76        4.31      7.30 o 
   8  24   1        6.87        8.23      8.64 o 
   9  24   1      132.82      178.95     20.89 o 
  -8  25   1       53.81       82.34     23.89 o 
  -7  25   1        0.08        4.98      8.47 o 
  -6  25   1       89.10       72.84      9.51 o 
  -5  25   1        7.33        7.53      6.29 o 
  -4  25   1        0.14        3.26      6.06 o 
  -3  25   1      146.96      149.36     10.08 o 
  -2  25   1        7.84        0.87      5.49 o 
  -1  25   1      172.43      192.56     10.74 o 
   0  25   1        4.03       14.85      5.82 o 
   1  25   1      338.47      401.31     14.11 o 
   2  25   1      149.31      173.43     11.51 o 
   3  25   1      480.39      482.27     21.63 o 
   4  25   1        5.14        9.87     12.90 o 
   5  25   1        9.10        3.32     11.66 o 
   6  25   1       44.13       37.65      8.98 o 
   7  25   1      179.41      158.18     15.77 o 
   8  25   1      225.67      200.46     21.61 o 
  -8  26   1        1.02       20.91     20.38 o 
  -7  26   1       27.85       13.04     11.77 o 
  -6  26   1       38.72       47.34      8.81 o 
  -5  26   1       10.21       10.78      6.98 o 
  -4  26   1       42.85       49.44      9.86 o 
  -3  26   1        3.20       -0.48      6.24 o 
  -2  26   1       83.85       91.23      9.11 o 
  -1  26   1      153.26      163.59     10.50 o 
   0  26   1      214.63      233.04     11.91 o 
   1  26   1       56.42       54.80      7.85 o 
   2  26   1      112.37      129.20     10.86 o 
   3  26   1       27.60       21.25      7.99 o 
   4  26   1       39.89       16.65      9.46 o 
   5  26   1       27.80       20.69     10.35 o 
   6  26   1       49.26       26.11     13.06 o 
   7  26   1       94.82       92.51     29.72 o 
  -6  27   1       21.12       31.00      9.47 o 
  -5  27   1       49.52       62.39     10.84 o 
  -4  27   1       59.34       59.73     10.80 o 
  -3  27   1       88.59      103.23     10.53 o 
  -2  27   1       16.31       16.63      6.67 o 
  -1  27   1        2.39        4.79      6.44 o 
   0  27   1        2.76       12.68      6.90 o 
   1  27   1        2.84        0.51      5.94 o 
   2  27   1       26.37       24.65      7.36 o 
   3  27   1      201.73      223.86     17.89 o 
   4  27   1       18.16        2.58      9.97 o 
   5  27   1       28.66       -0.45     11.15 o 
   6  27   1       13.33       24.36     16.69 o 
  -5  28   1        2.09        1.17     18.45 o 
  -4  28   1       23.08        7.22      8.36 o 
  -3  28   1       36.14       31.23      8.57 o 
  -2  28   1       11.66       14.84      7.26 o 
  -1  28   1        7.29        8.78      7.32 o 
   0  28   1        0.28       -5.37      6.99 o 
   1  28   1       20.41       10.11      8.24 o 
   2  28   1      105.58       96.09     13.94 o 
   3  28   1      295.55      261.64     19.63 o 
   4  28   1       83.57       74.37     23.19 o 
   5  28   1       12.51       21.43     20.67 o 
  -3  29   1        0.12       -6.09     18.56 o 
  -2  29   1        0.07       -4.68     17.04 o 
  -1  29   1      133.94      173.11     15.38 o 
   0  29   1       40.43       42.18     10.33 o 
   1  29   1       99.07       78.30     24.54 o 
   2  29   1       26.27       10.19     19.68 o 
 -16   0   2       69.50       23.54     18.04 o 
 -14   0   2        3.96        9.31      7.47 o 
 -12   0   2      163.73      140.07     13.18 o 
 -10   0   2      519.50      528.88     13.89 o 
  -8   0   2      205.90      339.12      7.30 o 
  -6   0   2     1429.34     1624.64     17.37 o 
  -4   0   2        5.96        6.01      1.92 o 
  -2   0   2    16152.90    18233.54    195.04 o 
   0   0   2     6488.34     7121.88     64.46 o 
   2   0   2    55027.83    57061.63    565.17 o 
   4   0   2     9059.86     9485.27     95.86 o 
   6   0   2     2829.04     3206.87     33.65 o 
   8   0   2     1334.73     1303.77     20.11 o 
  10   0   2      516.37      452.50     13.54 o 
  12   0   2      271.49      234.13     12.46 o 
  14   0   2      121.90      132.41     15.99 o 
 -16   1   2        2.42        1.89     15.93 o 
 -15   1   2        3.46        3.05      6.42 o 
 -14   1   2      114.49      144.01      9.20 o 
 -13   1   2       13.81       17.06      5.07 o 
 -12   1   2       66.56       90.11      6.39 o 
 -11   1   2       72.99       66.47      6.42 o 
 -10   1   2      606.43      534.46      9.43 o 
  -9   1   2       94.81       83.68      3.32 o 
  -8   1   2     1593.91     1521.81     13.23 o 
  -7   1   2      198.19      167.26      3.47 o 
  -6   1   2      546.23      602.04      6.18 o 
  -5   1   2      983.11     1133.75     10.18 o 
  -4   1   2      752.53      772.61      9.30 o 
  -3   1   2    10081.24    10190.89     71.68 o 
  -2   1   2      140.13      125.11      2.55 o 
  -1   1   2      981.90     1113.15      8.68 o 
   0   1   2        8.00       35.49      1.01 o 
   1   1   2      497.31      552.10      4.97 o 
   2   1   2    15072.42    15779.38    109.68 o 
   3   1   2    10547.43    11560.48     81.75 o 
   4   1   2      689.03      728.33      7.58 o 
   5   1   2        1.50        1.34      1.08 o 
   6   1   2        2.77        9.97      1.39 o 
   7   1   2     1392.11     1379.24     13.60 o 
   8   1   2       89.20       81.42      3.83 o 
   9   1   2        7.15        1.82      2.16 o 
  10   1   2      316.94      283.88      7.49 o 
  11   1   2       51.29       61.21      4.67 o 
  12   1   2       84.38       87.74      6.10 o 
  13   1   2        4.72        7.55      4.55 o 
  14   1   2       55.14       44.65      6.78 o 
  15   1   2        8.09        7.21     10.89 o 
  16   1   2        2.33       16.98     10.78 o 
 -16   2   2        5.97        5.92      7.57 o 
 -15   2   2        5.80        0.16      6.66 o 
 -14   2   2       83.59       78.10     16.87 o 
 -13   2   2        1.21        6.07      4.59 o 
 -12   2   2      123.65      114.24      6.31 o 
 -11   2   2      758.95      676.19     11.29 o 
 -10   2   2      143.83      124.85      4.49 o 
  -9   2   2      130.63      131.71      4.10 o 
  -8   2   2      294.89      293.55      4.84 o 
  -7   2   2      655.13      693.77      7.32 o 
  -6   2   2       87.16      123.94      3.04 o 
  -5   2   2       29.73       29.03      1.81 o 
  -4   2   2       18.87       15.34      1.69 o 
  -3   2   2     2512.26     2572.63     21.15 o 
  -2   2   2    14032.05    15462.36    102.34 o 
  -1   2   2      110.54      117.89      2.57 o 
   0   2   2     5905.73     6306.04     44.61 o 
   1   2   2       82.82      147.41      2.52 o 
   2   2   2    34224.21    36134.79    252.12 o 
   3   2   2      252.01      247.74      3.99 o 
   4   2   2     2388.46     2837.70     20.26 o 
   5   2   2        4.03       -0.18      1.14 o 
   6   2   2        0.01        4.28      1.19 o 
   7   2   2       22.18       24.63      2.05 o 
   8   2   2       60.95       88.58      4.59 o 
   9   2   2       52.71       51.70      3.25 o 
  10   2   2       12.43       11.85      2.75 o 
  11   2   2      115.26       87.97      5.14 o 
  12   2   2        4.46        4.66      3.63 o 
  13   2   2       23.25       26.38      5.37 o 
  14   2   2        5.08       15.24      5.91 o 
  15   2   2        0.18        2.64      9.90 o 
  16   2   2        3.77        0.64     10.13 o 
 -16   3   2        0.90        4.69      7.75 o 
 -15   3   2       23.80       17.18      7.89 o 
 -14   3   2      407.57      450.69     18.32 o 
 -13   3   2        0.16        1.69      5.48 o 
 -12   3   2       10.50        2.51      3.57 o 
 -11   3   2      641.48      593.62     12.04 o 
 -10   3   2      219.90      213.66      6.57 o 
  -9   3   2      480.67      517.83      8.88 o 
  -8   3   2      508.60      483.62      6.76 o 
  -7   3   2      262.18      246.90      4.46 o 
  -6   3   2     2048.65     2205.73     15.84 o 
  -5   3   2       12.66       17.74      1.53 o 
  -4   3   2     1284.93     1566.80     14.75 o 
  -3   3   2       99.74       77.11      2.08 o 
  -2   3   2       12.70       13.99      1.14 o 
  -1   3   2     1185.46     1198.28      9.09 o 
   0   3   2     2338.39     2293.87     19.27 o 
   1   3   2      553.74      515.75      6.99 o 
   2   3   2     7851.44     8277.30     75.71 o 
   3   3   2        2.19       -0.05      1.02 o 
   4   3   2       43.26       39.97      1.91 o 
   5   3   2      123.63      154.62      4.74 o 
   6   3   2      809.83      912.58      8.74 o 
   7   3   2      546.20      503.75      6.45 o 
   8   3   2      155.62      133.84      4.18 o 
   9   3   2      130.22      131.95      4.46 o 
  10   3   2      591.16      538.62     10.84 o 
  11   3   2      202.97      199.95     10.79 o 
  12   3   2      130.52      111.92      9.98 o 
  13   3   2       55.91       61.34      8.38 o 
  14   3   2        3.46        2.98      7.78 o 
  15   3   2      243.78      269.35     15.82 o 
  16   3   2       34.22       29.10     12.47 o 
 -16   4   2      264.20      219.76     15.25 o 
 -15   4   2       95.34      108.94     12.28 o 
 -14   4   2      232.59      228.28     17.68 o 
 -13   4   2      183.47      207.89     11.24 o 
 -12   4   2      339.85      336.13     10.10 o 
 -11   4   2      248.27      277.43      8.37 o 
 -10   4   2      161.24      159.20      6.81 o 
  -9   4   2      186.48      153.26      5.11 o 
  -8   4   2        7.06       13.33      2.18 o 
  -7   4   2       58.53       90.66      3.30 o 
  -6   4   2      242.95      294.85      4.55 o 
  -5   4   2      251.95      219.21      4.00 o 
  -4   4   2     1232.53     1326.94     13.01 o 
  -3   4   2       20.46        8.18      1.10 o 
  -2   4   2     1002.20     1052.50      9.08 o 
  -1   4   2      464.24      509.55      5.17 o 
   0   4   2     4923.38     5054.97     43.24 o 
   1   4   2      104.99      111.49      3.95 o 
   2   4   2      113.16      128.91      2.89 o 
   3   4   2      705.08      702.98      7.76 o 
   4   4   2      974.74      927.83      9.79 o 
   5   4   2      317.91      418.04      5.48 o 
   6   4   2     1255.85     1073.22      9.83 o 
   7   4   2       14.05       13.58      1.72 o 
   8   4   2     1925.38     1879.46     17.93 o 
   9   4   2      261.24      234.92      6.71 o 
  10   4   2      179.46      154.99      5.12 o 
  11   4   2       37.20       21.49      3.34 o 
  12   4   2        2.98        3.02      4.32 o 
  13   4   2      193.22      182.39     12.46 o 
  14   4   2       60.66       72.92      9.93 o 
  15   4   2        6.62        6.58      7.12 o 
  16   4   2       44.97       43.10     13.94 o 
 -16   5   2      162.53      166.90     15.22 o 
 -15   5   2      218.25      204.19     19.17 o 
 -14   5   2        7.49        2.87      5.52 o 
 -13   5   2       24.43       20.23      5.18 o 
 -12   5   2       38.90       27.63      5.13 o 
 -11   5   2        0.13        1.61      2.66 o 
 -10   5   2      294.63      266.88      6.94 o 
  -9   5   2      695.84      724.00     10.85 o 
  -8   5   2      115.36      136.51      4.25 o 
  -7   5   2       86.33       64.60      2.93 o 
  -6   5   2     1434.64     1397.91     11.67 o 
  -5   5   2      910.10      944.34      9.13 o 
  -4   5   2      199.58      194.09      3.63 o 
  -3   5   2        0.53        0.21      0.90 o 
  -2   5   2     1380.94     1546.78     11.50 o 
  -1   5   2      230.19      264.62      3.66 o 
   0   5   2     1018.85     1107.90     12.22 o 
   1   5   2     4381.26     4756.65     44.87 o 
   2   5   2     2058.65     2110.93     18.83 o 
   3   5   2      597.24      569.15      7.49 o 
   4   5   2       15.86       58.90      2.24 o 
   5   5   2        1.16        3.84      1.30 o 
   6   5   2       66.85       64.17      2.57 o 
   7   5   2      745.06      714.23      8.29 o 
   8   5   2        0.04       -0.48      1.85 o 
   9   5   2      706.13      676.06      9.74 o 
  10   5   2      138.88      112.74      4.76 o 
  11   5   2       32.83       26.94      4.33 o 
  12   5   2      159.44      145.21     10.82 o 
  13   5   2      112.45      128.90     10.98 o 
  14   5   2       69.69       57.99      9.34 o 
  15   5   2       10.83       13.22      7.66 o 
  16   5   2       16.45        7.92     11.10 o 
 -16   6   2        4.68        2.21      8.25 o 
 -15   6   2       12.06        7.39      6.85 o 
 -14   6   2       99.47      113.28     11.06 o 
 -13   6   2       17.81        6.42      4.57 o 
 -12   6   2      127.41      128.77      7.13 o 
 -11   6   2      125.59      112.23      5.33 o 
 -10   6   2       27.92       36.59      3.51 o 
  -9   6   2      645.40      619.67     10.57 o 
  -8   6   2        3.99       -0.41      1.82 o 
  -7   6   2      293.75      283.03      5.53 o 
  -6   6   2     2793.95     2764.95     22.92 o 
  -5   6   2       74.35       89.09      2.80 o 
  -4   6   2        7.95        6.12      1.18 o 
  -3   6   2     3117.26     3028.20     25.14 o 
  -2   6   2      101.41      214.84      3.02 o 
  -1   6   2      768.10      889.17     11.46 o 
   0   6   2      774.47      932.44     12.10 o 
   1   6   2     1717.08     1853.61     18.41 o 
   2   6   2     1113.86     1182.32     15.71 o 
   3   6   2       93.04      128.18      3.14 o 
   4   6   2       42.53       46.43      2.09 o 
   5   6   2      264.10      265.43      4.76 o 
   6   6   2       51.57       62.72      2.65 o 
   7   6   2     1562.58     1560.12     14.93 o 
   8   6   2      427.72      391.40      6.93 o 
   9   6   2      184.35      193.43      5.97 o 
  10   6   2      340.48      337.31      8.44 o 
  11   6   2       11.82       11.00      5.34 o 
  12   6   2      409.94      410.09     13.17 o 
  13   6   2       19.73       23.85      7.24 o 
  14   6   2        0.08        0.02      7.40 o 
  15   6   2      257.82      278.06     18.66 o 
  16   6   2      174.21      178.85     16.91 o 
 -16   7   2        2.68       10.17      8.57 o 
 -15   7   2      100.61       90.49      9.81 o 
 -14   7   2       83.27       91.23      8.78 o 
 -13   7   2        6.77        9.37      7.13 o 
 -12   7   2      897.97      925.39     19.09 o 
 -11   7   2       56.20       68.94      5.06 o 
 -10   7   2        8.35        7.21      2.85 o 
  -9   7   2      244.04      251.13      6.44 o 
  -8   7   2     1114.99     1174.54     14.03 o 
  -7   7   2        3.96        0.85      1.51 o 
  -6   7   2     3818.24     3813.02     31.44 o 
  -5   7   2      646.36      571.14      7.05 o 
  -4   7   2     1063.22     1181.09     11.33 o 
  -3   7   2      619.79      682.94      7.37 o 
  -2   7   2      380.65      351.19      4.54 o 
  -1   7   2      909.95      962.79     10.39 o 
   0   7   2      256.30      267.32      4.25 o 
   1   7   2     2310.50     2407.96     22.93 o 
   2   7   2     2768.00     2902.95     27.48 o 
   3   7   2       11.01        2.86      1.17 o 
   4   7   2     1490.27     1487.05     12.67 o 
   5   7   2      355.52      360.84      6.19 o 
   6   7   2      375.47      467.77      7.34 o 
   7   7   2       92.26       81.64      3.42 o 
   8   7   2      117.84      130.85      4.35 o 
   9   7   2      805.72      771.34     12.32 o 
  10   7   2      239.10      224.68      7.18 o 
  11   7   2      254.54      245.66     15.11 o 
  12   7   2       48.56       52.93      6.66 o 
  13   7   2      272.62      269.29     14.77 o 
  14   7   2       33.36       36.52      8.62 o 
  15   7   2       81.95       80.63     11.27 o 
 -16   8   2        6.25       12.92      9.25 o 
 -15   8   2       40.20       46.04      8.40 o 
 -14   8   2        1.26       -4.34      4.92 o 
 -13   8   2        2.93        4.73      4.83 o 
 -12   8   2        0.05        4.23      4.31 o 
 -11   8   2        0.88       -1.39      3.43 o 
 -10   8   2      709.18      681.19     12.94 o 
  -9   8   2      787.29      772.10     11.54 o 
  -8   8   2        0.02       -0.09      2.03 o 
  -7   8   2       76.69       66.16      3.25 o 
  -6   8   2      554.71      565.77      9.10 o 
  -5   8   2      100.49       85.23      3.60 o 
  -4   8   2     3980.91     4240.20     33.05 o 
  -3   8   2       56.63       51.72      1.96 o 
  -2   8   2       69.10      102.54      2.54 o 
  -1   8   2      369.35      428.58      6.36 o 
   0   8   2      447.45      443.06      6.52 o 
   1   8   2     1695.97     1816.98     16.39 o 
   2   8   2     1293.06     1295.99     14.22 o 
   3   8   2     1402.52     1427.47     13.80 o 
   4   8   2       72.29       81.11      3.00 o 
   5   8   2       19.40       16.77      1.97 o 
   6   8   2      494.43      543.29      8.07 o 
   7   8   2      519.35      522.54      8.83 o 
   8   8   2     2540.25     2426.91     26.02 o 
   9   8   2      569.28      560.99     10.37 o 
  10   8   2        1.38       -3.03      3.03 o 
  11   8   2       34.94       41.49      6.02 o 
  12   8   2       20.18        7.26      5.15 o 
  13   8   2       10.08       15.56      5.81 o 
  14   8   2       47.99       57.57      9.88 o 
  15   8   2       42.11       45.52      9.57 o 
 -16   9   2       14.34       19.44      9.36 o 
 -15   9   2       41.72       46.85      8.39 o 
 -14   9   2      218.93      240.11     11.49 o 
 -13   9   2        3.52        2.86      4.64 o 
 -12   9   2      186.90      195.40     10.85 o 
 -11   9   2      105.82      120.15      6.74 o 
 -10   9   2      230.59      216.63      7.07 o 
  -9   9   2      164.17      155.04      5.43 o 
  -8   9   2      179.26      192.55      5.17 o 
  -7   9   2      167.92      144.93      4.49 o 
  -6   9   2      837.85      851.42     13.85 o 
  -5   9   2     1228.18     1340.80     15.84 o 
  -4   9   2      180.39      129.59      3.47 o 
  -3   9   2       27.47       25.52      1.73 o 
  -2   9   2      105.43       71.71      2.17 o 
  -1   9   2       19.69       34.84      2.19 o 
   0   9   2      830.44      732.40      9.24 o 
   1   9   2     1974.93     2195.90     21.00 o 
   2   9   2       57.74       25.76      2.32 o 
   3   9   2      482.95      555.00      7.76 o 
   4   9   2       86.47       83.82      3.23 o 
   5   9   2      146.02      182.73      4.28 o 
   6   9   2      395.04      360.89      6.62 o 
   7   9   2      208.40      176.26      6.07 o 
   8   9   2     1951.56     1891.54     21.96 o 
   9   9   2        0.05        1.58      2.78 o 
  10   9   2      120.70      124.90      6.66 o 
  11   9   2       72.30       61.90      6.77 o 
  12   9   2       76.12       70.11      7.53 o 
  13   9   2       37.36       40.73      6.97 o 
  14   9   2      185.58      191.33     14.56 o 
  15   9   2       92.89       77.10     11.20 o 
 -15  10   2       24.04       26.21      6.69 o 
 -14  10   2       68.45       77.17      7.88 o 
 -13  10   2       11.30       24.74      5.66 o 
 -12  10   2      143.98      153.66      8.06 o 
 -11  10   2      411.91      434.60     13.64 o 
 -10  10   2      949.56      904.16     15.13 o 
  -9  10   2      363.92      361.62      7.91 o 
  -8  10   2      106.65      113.62      5.43 o 
  -7  10   2        0.18        1.66      2.21 o 
  -6  10   2     1073.48     1112.54     13.95 o 
  -5  10   2        0.57        7.13      2.07 o 
  -4  10   2     1087.76     1165.01     12.54 o 
  -3  10   2      198.71      232.01      4.35 o 
  -2  10   2      227.45      251.08      4.08 o 
  -1  10   2      140.96      164.48      3.99 o 
   0  10   2      383.35      326.62      5.58 o 
   1  10   2       58.88       39.13      2.50 o 
   2  10   2     2470.51     2525.70     25.82 o 
   3  10   2      202.31      233.20      5.88 o 
   4  10   2     1016.97     1084.12     12.42 o 
   5  10   2       66.87       33.82      2.48 o 
   6  10   2      171.37      167.55      4.97 o 
   7  10   2       89.00      103.59      4.50 o 
   8  10   2       47.96       35.63      4.44 o 
   9  10   2        1.84       -2.77      2.77 o 
  10  10   2      494.65      472.25     15.23 o 
  11  10   2        0.87       -0.63      4.42 o 
  12  10   2      298.61      301.35     12.55 o 
  13  10   2       50.00       56.59      7.64 o 
  14  10   2       34.97       31.95      8.63 o 
  15  10   2       13.30       18.17      8.32 o 
 -15  11   2        8.66       16.81      6.51 o 
 -14  11   2       34.74       31.66      6.34 o 
 -13  11   2        2.73        2.37      5.06 o 
 -12  11   2      595.79      610.20     14.47 o 
 -11  11   2      194.79      216.87      8.75 o 
 -10  11   2        0.18       -1.63      3.02 o 
  -9  11   2      548.23      529.37     11.50 o 
  -8  11   2      562.90      607.78     10.95 o 
  -7  11   2      164.38      185.10      6.55 o 
  -6  11   2      637.03      579.54      9.51 o 
  -5  11   2       11.23       17.20      2.50 o 
  -4  11   2     1372.01     1346.70     14.11 o 
  -3  11   2        0.51       -0.54      1.22 o 
  -2  11   2       20.10       48.97      2.04 o 
  -1  11   2       50.71       23.62      2.16 o 
   0  11   2      486.76      625.47      7.99 o 
   1  11   2     1180.76     1070.70     12.17 o 
   2  11   2      462.34      576.53      8.08 o 
   3  11   2      698.04      549.82     11.18 o 
   4  11   2      791.68      835.08      9.95 o 
   5  11   2      860.38      826.08     14.66 o 
   6  11   2      452.90      516.92     10.12 o 
   7  11   2      340.12      330.56      7.43 o 
   8  11   2      266.44      269.78      7.59 o 
   9  11   2      422.28      387.18     11.16 o 
  10  11   2       13.10        4.21      5.84 o 
  11  11   2        3.43        3.67      6.45 o 
  12  11   2       86.32      107.01      8.69 o 
  13  11   2      275.05      322.09     15.57 o 
  14  11   2       31.77       41.16      9.68 o 
  15  11   2      119.69      104.25     20.64 o 
 -15  12   2      247.08      293.86     14.43 o 
 -14  12   2        0.29        4.01      5.47 o 
 -13  12   2      151.33      152.24      9.35 o 
 -12  12   2      398.22      383.05     11.80 o 
 -11  12   2      105.75      112.18      6.96 o 
 -10  12   2        6.24        8.04      4.43 o 
  -9  12   2       16.13       19.18      4.29 o 
  -8  12   2      651.18      579.28     11.64 o 
  -7  12   2      655.31      607.95     11.26 o 
  -6  12   2      519.67      477.97      9.90 o 
  -5  12   2      843.53      756.40     11.40 o 
  -4  12   2      280.74      228.01      5.79 o 
  -3  12   2      839.18      897.32     11.30 o 
  -2  12   2        4.29        1.62      1.17 o 
  -1  12   2      554.58      476.27      8.38 o 
   0  12   2     1452.96     1538.10     15.03 o 
   1  12   2       44.46       56.91      3.43 o 
   2  12   2       31.76       44.10      2.61 o 
   3  12   2      105.22      104.66      4.14 o 
   4  12   2      942.43     1010.22     10.45 o 
   5  12   2       99.57       82.75      3.87 o 
   6  12   2        5.24        7.13      2.42 o 
   7  12   2       11.20       11.59      2.74 o 
   8  12   2      443.81      408.07     10.87 o 
   9  12   2        0.34       -1.76      3.85 o 
  10  12   2       27.86       42.20      8.22 o 
  11  12   2       20.01       11.86      6.62 o 
  12  12   2        0.27       -3.51      4.90 o 
  13  12   2      252.89      269.84     17.35 o 
  14  12   2      104.11      123.82     10.34 o 
 -15  13   2        8.72       19.77      6.96 o 
 -14  13   2       16.81        2.63      5.46 o 
 -13  13   2        1.12       -4.78      4.78 o 
 -12  13   2       34.99       38.05      6.16 o 
 -11  13   2       18.22       25.74      6.26 o 
 -10  13   2       49.46       53.73      6.23 o 
  -9  13   2       16.30       28.68      5.19 o 
  -8  13   2      735.32      733.39     14.57 o 
  -7  13   2      244.28      219.73      7.63 o 
  -6  13   2      192.40      177.69      6.42 o 
  -5  13   2      302.91      326.77     10.07 o 
  -4  13   2      208.09      202.34      6.07 o 
  -3  13   2      187.74      173.53      5.16 o 
  -2  13   2      738.46      722.94      8.84 o 
  -1  13   2      147.91       92.30      3.97 o 
   0  13   2     4085.19     4049.77     31.34 o 
   1  13   2       15.42       27.37      2.50 o 
   2  13   2      335.32      313.57      5.96 o 
   3  13   2     1993.23     1892.59     19.67 o 
   4  13   2      260.17      253.11      5.95 o 
   5  13   2      142.18      161.81      5.40 o 
   6  13   2      128.76      114.32      4.86 o 
   7  13   2      353.99      352.61      8.24 o 
   8  13   2      231.19      219.70     15.23 o 
   9  13   2       69.48       93.18      9.05 o 
  10  13   2       45.06       34.27     10.64 o 
  11  13   2       20.20       24.55     10.78 o 
  12  13   2       70.30       79.27     18.29 o 
  13  13   2        1.79        4.46      5.72 o 
  14  13   2       77.29       76.34      9.13 o 
 -14  14   2       20.89       19.57      6.27 o 
 -13  14   2        6.84       13.02      5.56 o 
 -12  14   2        4.20        2.67      4.61 o 
 -11  14   2       39.58       31.26      9.19 o 
 -10  14   2       46.43       57.23      6.50 o 
  -9  14   2        0.03        5.23      4.28 o 
  -8  14   2       68.47       67.33      6.13 o 
  -7  14   2      120.73       99.49      6.16 o 
  -6  14   2      638.85      625.75     11.40 o 
  -5  14   2       43.77       32.71      2.90 o 
  -4  14   2     1343.46     1229.62     15.07 o 
  -3  14   2       75.51       69.57      3.64 o 
  -2  14   2       43.83       37.65      2.61 o 
  -1  14   2      107.55      115.34      4.26 o 
   0  14   2      336.46      360.28      6.68 o 
   1  14   2     2360.87     2402.82     22.22 o 
   2  14   2      441.08      438.16      7.72 o 
   3  14   2      114.94      106.11      4.40 o 
   4  14   2      995.51      953.72     13.86 o 
   5  14   2       47.41       31.57      3.45 o 
   6  14   2      275.75      289.21      7.28 o 
   7  14   2       18.69       19.19      3.56 o 
   8  14   2      130.37      140.48     12.83 o 
   9  14   2       36.04       31.27      8.03 o 
  10  14   2      635.13      613.67     22.23 o 
  11  14   2       95.49       99.09     10.79 o 
  12  14   2      381.38      418.27     20.42 o 
  13  14   2       59.15       79.25     13.68 o 
  14  14   2       31.19       22.99      8.25 o 
 -14  15   2       29.17       39.68      8.98 o 
 -13  15   2        1.66       -3.67      5.76 o 
 -12  15   2      129.42      154.21     10.19 o 
 -11  15   2        8.12       12.66      5.53 o 
 -10  15   2      116.39      126.22      9.98 o 
  -9  15   2       48.31       55.51      6.45 o 
  -8  15   2        9.53       -0.67      3.90 o 
  -7  15   2      142.24      120.58      9.05 o 
  -6  15   2      545.42      487.03     10.20 o 
  -5  15   2      189.22      181.49      5.42 o 
  -4  15   2     1070.43      996.86     13.44 o 
  -3  15   2      161.69      172.37      5.15 o 
  -2  15   2      590.01      588.54      9.51 o 
  -1  15   2        5.07        4.42      2.02 o 
   0  15   2      166.59      128.87      4.70 o 
   1  15   2       21.20       28.35      2.93 o 
   2  15   2        7.40       10.69      2.31 o 
   3  15   2      171.74      196.95      6.01 o 
   4  15   2        0.06        0.94      2.21 o 
   5  15   2      168.00      148.12      6.77 o 
   6  15   2       82.89       94.23      4.75 o 
   7  15   2      384.20      327.24     12.01 o 
   8  15   2      238.58      219.65     10.86 o 
   9  15   2        6.69        7.22      6.24 o 
  10  15   2        3.17        4.13      6.44 o 
  11  15   2      298.49      294.00     16.04 o 
  12  15   2      138.42      109.45     20.57 o 
  13  15   2        7.17       -0.83      7.33 o 
  14  15   2        7.08       12.32      9.45 o 
 -14  16   2       41.83       39.30      8.00 o 
 -13  16   2      176.59      173.10     11.48 o 
 -12  16   2        0.12       -5.07      5.07 o 
 -11  16   2       14.59       12.05      5.74 o 
 -10  16   2        0.54       -0.33      5.18 o 
  -9  16   2      103.44      100.25      7.71 o 
  -8  16   2        5.64        3.83      7.41 o 
  -7  16   2       12.67       13.07      5.36 o 
  -6  16   2        1.38        0.28      3.51 o 
  -5  16   2       60.54       83.90      5.18 o 
  -4  16   2       57.51       74.22      5.70 o 
  -3  16   2      905.41      936.31     12.81 o 
  -2  16   2      264.84      235.81      5.60 o 
  -1  16   2     1587.90     1427.98     17.83 o 
   0  16   2      313.72      302.01      7.04 o 
   1  16   2      545.20      530.10     10.03 o 
   2  16   2       15.99       23.01      3.06 o 
   3  16   2        5.01        5.71      3.07 o 
   4  16   2       22.89       12.00      2.69 o 
   5  16   2     1397.79     1258.59     18.07 o 
   6  16   2      373.51      346.67     11.98 o 
   7  16   2       81.73       94.05      6.90 o 
   8  16   2      436.94      435.42     16.60 o 
   9  16   2       37.06       28.54      7.23 o 
  10  16   2        0.21        3.19      6.56 o 
  11  16   2       11.85       17.84      7.64 o 
  12  16   2        0.11        1.75      7.63 o 
  13  16   2       17.18        6.62     12.53 o 
 -13  17   2        0.05        2.48      6.11 o 
 -12  17   2       49.25       36.18      7.46 o 
 -11  17   2        0.63        2.93      5.45 o 
 -10  17   2       25.01       12.44      6.11 o 
  -9  17   2       87.01       82.21      7.40 o 
  -8  17   2      168.97      152.21     21.70 o 
  -7  17   2       17.59       19.57      5.98 o 
  -6  17   2     1181.69     1111.31     22.75 o 
  -5  17   2      123.97      128.57      6.00 o 
  -4  17   2       19.00       15.97      3.31 o 
  -3  17   2      181.37      178.67      5.65 o 
  -2  17   2      531.69      504.02      8.46 o 
  -1  17   2      239.46      223.57      6.68 o 
   0  17   2     1265.94     1234.22     15.82 o 
   1  17   2        0.47       -0.69      2.22 o 
   2  17   2      618.02      642.98     10.42 o 
   3  17   2       64.30       52.88      4.15 o 
   4  17   2      765.10      634.99     13.03 o 
   5  17   2        5.02        2.00      2.96 o 
   6  17   2       53.29       59.75      9.00 o 
   7  17   2       23.12       37.98      9.32 o 
   8  17   2        5.74        9.49      5.77 o 
   9  17   2       12.58       13.75      6.74 o 
  10  17   2       52.94       48.90     10.22 o 
  11  17   2        2.55        8.92      7.51 o 
  12  17   2      279.90      302.60     17.61 o 
  13  17   2        7.38       -0.04      8.61 o 
 -13  18   2       18.67       10.67      7.38 o 
 -12  18   2        5.23       11.72      6.57 o 
 -11  18   2       59.61       59.04     10.57 o 
 -10  18   2       89.87       83.93      8.25 o 
  -9  18   2      215.89      215.77     13.35 o 
  -8  18   2       37.49       24.05      8.63 o 
  -7  18   2      115.67      146.91     10.71 o 
  -6  18   2      226.48      238.05     12.43 o 
  -5  18   2       39.14       32.79      4.85 o 
  -4  18   2       10.44       11.93      4.02 o 
  -3  18   2       10.06        4.34      2.56 o 
  -2  18   2      263.68      287.58      6.78 o 
  -1  18   2      123.00      136.90      4.37 o 
   0  18   2      239.72      266.54      9.16 o 
   1  18   2        0.13       -1.90      2.28 o 
   2  18   2     2077.05     1955.24     21.03 o 
   3  18   2       12.71       13.93      3.59 o 
   4  18   2        9.40        6.29      2.56 o 
   5  18   2       45.73       50.51      7.80 o 
   6  18   2      810.79      809.83     25.46 o 
   7  18   2       92.12       68.59      7.35 o 
   8  18   2      456.65      464.19     26.29 o 
   9  18   2       39.35       27.27      7.57 o 
  10  18   2      115.74      119.82     11.79 o 
  11  18   2       14.11       14.62      9.42 o 
  12  18   2      176.12      176.47     14.82 o 
 -13  19   2        8.88        8.26     11.60 o 
 -12  19   2      101.39       90.52     13.26 o 
 -11  19   2        0.02        8.78      6.01 o 
 -10  19   2       29.83       40.27      7.16 o 
  -9  19   2       90.51      109.20     13.63 o 
  -8  19   2       45.20       34.08      7.71 o 
  -7  19   2       14.87       12.71      6.34 o 
  -6  19   2       21.86       10.18      5.39 o 
  -5  19   2       13.23        8.00      4.63 o 
  -4  19   2      278.06      290.11      9.80 o 
  -3  19   2        3.29        6.88      4.08 o 
  -2  19   2      484.97      476.17     10.89 o 
  -1  19   2       56.70       64.43      3.52 o 
   0  19   2      188.42      167.95      5.86 o 
   1  19   2        7.29        8.08      3.38 o 
   2  19   2        0.03       -0.33      2.94 o 
   3  19   2       45.79       41.89      4.56 o 
   4  19   2        3.68        2.21      3.13 o 
   5  19   2        0.54       -1.02      4.53 o 
   6  19   2       60.08       41.93      7.43 o 
   7  19   2       78.16       61.12     10.18 o 
   8  19   2        1.14        9.83      6.31 o 
   9  19   2        2.41        3.81      8.28 o 
  10  19   2       33.55       33.06      9.31 o 
  11  19   2       59.90       70.95     10.99 o 
  12  19   2        2.79        3.43     12.03 o 
 -12  20   2       19.35       15.71      7.41 o 
 -11  20   2       93.23      117.19     10.02 o 
 -10  20   2       18.32       28.53      6.87 o 
  -9  20   2      101.61       97.90     10.90 o 
  -8  20   2       13.92        9.76      6.60 o 
  -7  20   2        6.57        9.45      6.23 o 
  -6  20   2        0.02        0.92      4.93 o 
  -5  20   2      201.42      210.94      9.99 o 
  -4  20   2      143.07      136.03      8.90 o 
  -3  20   2      101.68       93.47      7.73 o 
  -2  20   2        0.24       -2.00      3.33 o 
  -1  20   2       23.77       20.24      3.13 o 
   0  20   2       89.83       87.10      5.37 o 
   1  20   2      310.07      328.20     10.11 o 
   2  20   2       56.95       50.11      5.02 o 
   3  20   2      199.87      207.10      8.08 o 
   4  20   2      251.33      233.61     13.63 o 
   5  20   2        2.90        3.15      5.88 o 
   6  20   2      117.12      125.42     12.98 o 
   7  20   2        5.42        0.42      5.81 o 
   8  20   2      170.78      187.20     17.73 o 
   9  20   2      294.59      307.21     14.50 o 
  10  20   2        8.48        8.82      7.06 o 
  11  20   2       16.89       28.94      9.67 o 
 -11  21   2      149.28      172.09     12.13 o 
 -10  21   2       30.82       26.09      9.12 o 
  -9  21   2        0.68       -1.91      6.84 o 
  -8  21   2       32.80       40.82      8.42 o 
  -7  21   2      115.69      123.33     14.10 o 
  -6  21   2       44.41       63.91      8.81 o 
  -5  21   2       10.45       -0.07      5.32 o 
  -4  21   2        1.75        0.05      4.95 o 
  -3  21   2      313.02      291.04     12.23 o 
  -2  21   2       84.87       89.39      7.16 o 
  -1  21   2      149.44      143.60      8.17 o 
   0  21   2      213.99      191.82      9.22 o 
   1  21   2      459.53      433.66     12.97 o 
   2  21   2       65.92       56.48      5.83 o 
   3  21   2      611.70      672.37     17.77 o 
   4  21   2       44.91       32.95      7.46 o 
   5  21   2      124.65      122.09     10.70 o 
   6  21   2       28.85       21.62      8.88 o 
   7  21   2       35.47       43.57      8.11 o 
   8  21   2       25.98       30.34      9.31 o 
   9  21   2        0.13        7.86      7.45 o 
  10  21   2       33.64       41.95      8.46 o 
  11  21   2      154.59      166.69     16.93 o 
 -11  22   2      361.52      389.32     19.49 o 
 -10  22   2      378.95      424.62     22.92 o 
  -9  22   2       11.18        2.35      8.80 o 
  -8  22   2        0.12        5.57      7.86 o 
  -7  22   2      218.66      215.33     16.77 o 
  -6  22   2       98.69      104.76     10.55 o 
  -5  22   2        1.74        1.83      5.88 o 
  -4  22   2       16.69       17.31      5.81 o 
  -3  22   2        1.72        3.68      5.23 o 
  -2  22   2        8.71        1.86      7.84 o 
  -1  22   2       50.04       54.76      6.58 o 
   0  22   2        5.06        4.31      4.54 o 
   1  22   2       59.48       68.37      6.83 o 
   2  22   2      172.11      185.44     10.43 o 
   3  22   2       26.66       14.26      5.71 o 
   4  22   2      122.74      109.86     10.52 o 
   5  22   2        0.33       -1.99      5.75 o 
   6  22   2       61.73       70.48      9.57 o 
   7  22   2        0.01       -0.65      6.27 o 
   8  22   2        3.16        2.87      7.76 o 
   9  22   2      282.83      266.90     14.38 o 
  10  22   2       58.38       51.35     12.89 o 
 -10  23   2       51.04       50.78     17.33 o 
  -9  23   2        0.41       10.02      8.73 o 
  -8  23   2       65.94       78.95     12.31 o 
  -7  23   2       35.68       42.86     10.11 o 
  -6  23   2        4.87        4.47      6.76 o 
  -5  23   2      322.93      339.05     16.69 o 
  -4  23   2      165.59      166.29     10.64 o 
  -3  23   2       20.34       12.53      5.42 o 
  -2  23   2      123.65      121.75      7.90 o 
  -1  23   2      120.15      129.63     10.04 o 
   0  23   2      134.89      120.90      8.70 o 
   1  23   2       75.02       90.41      7.87 o 
   2  23   2        6.80        3.32      5.16 o 
   3  23   2       65.98       44.69      9.73 o 
   4  23   2       51.88       55.37     10.04 o 
   5  23   2      279.49      302.49     15.55 o 
   6  23   2        9.84       16.13      7.35 o 
   7  23   2      180.23      143.09     12.74 o 
   8  23   2        0.03        2.80      7.95 o 
   9  23   2      331.85      334.92     18.01 o 
  10  23   2       74.21       81.54     12.79 o 
  -9  24   2       56.85       40.59     13.43 o 
  -8  24   2       93.96       88.20     14.14 o 
  -7  24   2       42.31       38.23     10.34 o 
  -6  24   2        2.64        6.04     10.55 o 
  -5  24   2       46.26       52.90      9.72 o 
  -4  24   2      196.35      203.16     11.91 o 
  -3  24   2       24.85       17.58      5.44 o 
  -2  24   2        6.00        0.80      5.19 o 
  -1  24   2       82.82       94.42      8.25 o 
   0  24   2       51.36       52.00      7.02 o 
   1  24   2        5.68       10.53      7.52 o 
   2  24   2       23.28       11.94      6.74 o 
   3  24   2      124.01      118.18     14.71 o 
   4  24   2       49.05       29.58      9.02 o 
   5  24   2        3.23       12.38      8.11 o 
   6  24   2      122.62      139.31     12.62 o 
   7  24   2        0.23        2.92      7.07 o 
   8  24   2       86.49      108.79     13.96 o 
   9  24   2       12.50       -1.56     11.10 o 
  -8  25   2        1.24        0.61     10.95 o 
  -7  25   2        0.20        7.83      8.15 o 
  -6  25   2       94.79       77.24     19.45 o 
  -5  25   2       52.58       48.28      9.32 o 
  -4  25   2       19.95       14.08      6.07 o 
  -3  25   2       32.08       31.77      6.99 o 
  -2  25   2       45.44       54.02      7.48 o 
  -1  25   2       37.31       29.91      7.15 o 
   0  25   2       65.34       63.63      9.02 o 
   1  25   2      338.17      354.50     14.53 o 
   2  25   2      222.74      246.31     17.41 o 
   3  25   2       11.02       -5.96     12.31 o 
   4  25   2        1.23       -5.24      7.65 o 
   5  25   2        0.01        5.12      8.27 o 
   6  25   2       34.94       49.14     13.00 o 
   7  25   2       19.62       22.55     10.58 o 
   8  25   2        1.50       16.21     11.99 o 
  -7  26   2        6.12       -0.25     11.28 o 
  -6  26   2        0.00        1.99     10.30 o 
  -5  26   2       71.60       83.08      9.01 o 
  -4  26   2       21.47       16.50      7.54 o 
  -3  26   2        0.99       -4.46      5.49 o 
  -2  26   2      259.02      277.54     12.84 o 
  -1  26   2       20.49       20.12      6.41 o 
   0  26   2       81.37       89.22      8.87 o 
   1  26   2        0.95        2.47      8.07 o 
   2  26   2        2.39       -7.48      7.48 o 
   3  26   2        1.48       -4.35      7.84 o 
   4  26   2        0.40        7.29      8.61 o 
   5  26   2        0.10        7.86      9.23 o 
   6  26   2       58.74       59.64     13.27 o 
   7  26   2       31.41       56.98     23.13 o 
  -6  27   2      105.50      137.23     15.91 o 
  -5  27   2       20.88       23.88      7.56 o 
  -4  27   2       21.22       18.48      7.67 o 
  -3  27   2       19.93       27.12      7.78 o 
  -2  27   2       40.35       31.48      8.15 o 
  -1  27   2       11.69       15.63      6.29 o 
   0  27   2       27.60       23.84      9.25 o 
   1  27   2       22.11       34.53     10.63 o 
   2  27   2      196.90      205.04     17.41 o 
   3  27   2       48.48       67.77     12.10 o 
   4  27   2       16.83       28.10     11.11 o 
   5  27   2      103.02      159.99     27.82 o 
   6  27   2      106.19      126.96     29.10 o 
  -5  28   2       44.84       71.80     26.18 o 
  -4  28   2        0.01        4.97      8.60 o 
  -3  28   2        0.65       -3.40      9.17 o 
  -2  28   2        6.23        5.98      6.67 o 
  -1  28   2       62.07       81.28     11.32 o 
   0  28   2       62.65       89.33     11.85 o 
   1  28   2       28.57       33.46     11.24 o 
   2  28   2      186.06      199.22     18.04 o 
   3  28   2       17.74       16.98     17.10 o 
   4  28   2       14.42       16.75     18.45 o 
  -2  29   2       12.95        9.83     10.39 o 
  -1  29   2       92.07      127.63     19.83 o 
   0  29   2        5.96      -13.53     16.05 o 
   1  29   2       16.10        3.69     18.62 o 
   2  29   2       28.44       24.65     21.49 o 
 -15   0   3       45.63       16.05     15.17 o 
 -13   0   3      372.14      392.95     18.33 o 
 -11   0   3      381.56      385.13     14.12 o 
  -9   0   3     2705.04     2441.56     27.69 o 
  -7   0   3      177.07      167.63      6.52 o 
  -5   0   3     2066.24     2113.98     24.20 o 
  -3   0   3    11531.17    12161.75    109.79 o 
  -1   0   3    11668.26    13048.58    117.23 o 
   1   0   3    14264.43    15889.09    163.38 o 
   3   0   3     2845.84     3265.88     36.39 o 
   5   0   3      782.65      847.06     12.22 o 
   7   0   3       66.76       70.80      4.58 o 
   9   0   3     1257.84     1109.38     19.31 o 
  11   0   3       22.28       36.92      6.44 o 
  13   0   3       13.26        6.47      7.34 o 
  15   0   3      276.55      301.06     23.13 o 
 -16   1   3        0.01       -9.10      9.10 o 
 -15   1   3        3.31       -2.50      6.43 o 
 -14   1   3        1.33        0.10      6.12 o 
 -13   1   3       32.88       29.18      5.51 o 
 -12   1   3      164.43      144.34      7.01 o 
 -11   1   3       16.79       20.78      3.27 o 
 -10   1   3        8.56        9.90      2.49 o 
  -9   1   3       20.65       14.01      2.23 o 
  -8   1   3      822.38      814.49      8.51 o 
  -7   1   3       65.36       96.27      2.61 o 
  -6   1   3      231.15      218.38      3.83 o 
  -5   1   3        4.25       11.26      1.32 o 
  -4   1   3     1168.41     1446.63     13.92 o 
  -3   1   3       12.00        3.46      1.32 o 
  -2   1   3    24971.24    26540.39    176.77 o 
  -1   1   3      830.14      860.30      7.01 o 
   0   1   3     2583.64     2938.21     20.88 o 
   1   1   3     1422.22     1408.83     12.49 o 
   2   1   3     3560.21     3555.45     30.28 o 
   3   1   3     1811.65     1991.94     20.29 o 
   4   1   3       91.15      139.70      3.71 o 
   5   1   3     5452.13     6102.94     38.87 o 
   6   1   3      579.18      568.11      7.70 o 
   7   1   3      208.94      232.63      5.20 o 
   8   1   3      255.59      260.20      5.89 o 
   9   1   3      721.27      670.52     11.35 o 
  10   1   3      242.33      203.20      7.01 o 
  11   1   3        0.31        3.73      3.45 o 
  12   1   3        2.14        2.22      4.62 o 
  13   1   3      121.97      138.61      9.12 o 
  14   1   3        6.99       20.35      6.58 o 
  15   1   3      155.64      180.50     33.44 o 
  16   1   3      158.64      201.33     20.55 o 
 -16   2   3      106.11      119.98     12.21 o 
 -15   2   3        2.95       16.16      7.45 o 
 -14   2   3      533.08      538.12     19.75 o 
 -13   2   3       16.05        4.76      6.08 o 
 -12   2   3        1.78       -0.21      3.08 o 
 -11   2   3      121.96      113.28      5.04 o 
 -10   2   3       57.47       48.65      3.45 o 
  -9   2   3      463.72      471.44      7.33 o 
  -8   2   3      247.27      220.38      4.25 o 
  -7   2   3       65.02       80.13      2.67 o 
  -6   2   3      482.38      477.59      6.24 o 
  -5   2   3      924.41     1080.38     10.24 o 
  -4   2   3        8.78       12.66      2.15 o 
  -3   2   3     8330.04     9144.21     64.64 o 
  -2   2   3     2971.76     3103.41     23.34 o 
  -1   2   3     1181.08     1292.78     10.89 o 
   0   2   3      363.35      399.18      4.66 o 
   1   2   3     1079.89     1212.35     12.49 o 
   2   2   3     8432.74     9023.04     71.85 o 
   3   2   3     1666.35     1635.60     17.29 o 
   4   2   3    10748.54    11060.71     74.44 o 
   5   2   3      617.09      725.47      7.67 o 
   6   2   3     3589.27     3653.42     26.36 o 
   7   2   3       62.26       52.66      2.68 o 
   8   2   3       48.48       61.82      3.07 o 
   9   2   3      154.43      101.80      6.67 o 
  10   2   3        2.75       -0.37      2.26 o 
  11   2   3       45.10       42.40      7.07 o 
  12   2   3       18.06       23.04      4.86 o 
  13   2   3       28.62       21.37      6.31 o 
  14   2   3        7.99        5.71      6.18 o 
  15   2   3        1.22        5.86      8.56 o 
  16   2   3        0.50        8.37      9.55 o 
 -16   3   3        5.46        8.70     12.03 o 
 -15   3   3      383.72      381.11     17.97 o 
 -14   3   3       89.85      121.72     15.78 o 
 -13   3   3       42.57       33.64      7.32 o 
 -12   3   3       63.52       67.03      5.52 o 
 -11   3   3      505.36      519.02      9.34 o 
 -10   3   3      136.77      125.89      4.53 o 
  -9   3   3       40.46       49.64      2.97 o 
  -8   3   3     1565.13     1642.58     15.21 o 
  -7   3   3     2753.91     2913.02     22.91 o 
  -6   3   3      725.41      756.10      8.54 o 
  -5   3   3      187.22      196.05      3.53 o 
  -4   3   3     2170.01     2196.43     17.60 o 
  -3   3   3     2772.28     2869.34     22.34 o 
  -2   3   3     1328.78     1538.48     13.42 o 
  -1   3   3     3593.28     4063.68     35.75 o 
   0   3   3      458.12      590.41      5.70 o 
   1   3   3      955.11      985.01      9.85 o 
   2   3   3     2671.80     2595.86     28.70 o 
   3   3   3     1279.71     1325.11     11.43 o 
   4   3   3     4332.29     4799.18     32.62 o 
   5   3   3      539.81      457.24      6.35 o 
   6   3   3        0.57        2.78      1.39 o 
   7   3   3      217.42      225.33      4.60 o 
   8   3   3       22.66       23.87      2.47 o 
   9   3   3      929.77      829.15     11.00 o 
  10   3   3        3.13       -1.64      2.40 o 
  11   3   3        8.67        4.14      3.70 o 
  12   3   3      105.12      113.39      7.33 o 
  13   3   3      123.75      135.84      8.96 o 
  14   3   3      203.81      210.19     23.83 o 
  15   3   3      132.26      162.89     15.44 o 
  16   3   3        0.49       -2.05     10.19 o 
 -16   4   3       20.71       12.97      7.89 o 
 -15   4   3      120.04      124.48     11.87 o 
 -14   4   3       51.30       49.82      8.64 o 
 -13   4   3        7.88       17.28      6.70 o 
 -12   4   3       12.36       14.14      4.58 o 
 -11   4   3      423.45      406.51     14.47 o 
 -10   4   3      164.39      139.79      5.26 o 
  -9   4   3     1376.94     1298.36     14.56 o 
  -8   4   3      336.74      316.33      6.88 o 
  -7   4   3      343.68      358.18      5.85 o 
  -6   4   3      293.91      379.70      5.29 o 
  -5   4   3     1543.06     1609.24     12.34 o 
  -4   4   3     1252.37     1413.67     11.98 o 
  -3   4   3     3606.30     3923.61     25.86 o 
  -2   4   3     5729.32     6020.15     43.13 o 
  -1   4   3      112.88      121.98      2.60 o 
   0   4   3       62.49       60.86      2.04 o 
   1   4   3     1405.18     1535.48     16.62 o 
   2   4   3     3064.26     3294.51     28.07 o 
   3   4   3       32.06       51.77      1.86 o 
   4   4   3      910.39      950.64      8.92 o 
   5   4   3      531.31      524.91      6.04 o 
   6   4   3       15.76       25.10      1.91 o 
   7   4   3     1547.55     1496.72     14.27 o 
   8   4   3       20.37       24.95      2.56 o 
   9   4   3       70.60       73.36      3.73 o 
  10   4   3      150.92      139.25      5.84 o 
  11   4   3       71.39       69.40      5.46 o 
  12   4   3      240.15      204.32      9.83 o 
  13   4   3       38.52       50.02     13.23 o 
  14   4   3      343.99      387.63     20.79 o 
  15   4   3        0.01       -6.05      8.73 o 
  16   4   3       47.54       67.61     12.64 o 
 -16   5   3      103.86       73.99     17.11 o 
 -15   5   3       47.79       43.92      9.08 o 
 -14   5   3        1.06        5.26      6.61 o 
 -13   5   3       82.08       90.64      8.36 o 
 -12   5   3     1261.41     1206.48     21.50 o 
 -11   5   3      188.88      187.80      6.34 o 
 -10   5   3        4.59        2.96      2.48 o 
  -9   5   3      172.72      195.06      5.45 o 
  -8   5   3      233.23      232.64      5.88 o 
  -7   5   3      962.64     1037.73     12.25 o 
  -6   5   3     4009.54     4196.52     28.30 o 
  -5   5   3      264.84      257.41      4.52 o 
  -4   5   3       71.68       77.21      2.42 o 
  -3   5   3     1616.35     1555.31     12.16 o 
  -2   5   3     4522.71     4967.62     34.48 o 
  -1   5   3     1015.94     1099.56     10.01 o 
   0   5   3      143.57      153.91      3.56 o 
   1   5   3      970.11      949.61     10.38 o 
   2   5   3      131.39      170.72      3.48 o 
   3   5   3      759.27      746.61      8.12 o 
   4   5   3      564.42      658.44      7.86 o 
   5   5   3     1195.27     1133.88     10.66 o 
   6   5   3       57.56       21.00      1.79 o 
   7   5   3      845.41      839.54      9.75 o 
   8   5   3      525.02      500.68      7.97 o 
   9   5   3        2.52        3.82      2.15 o 
  10   5   3      580.63      573.83      9.91 o 
  11   5   3      137.45      154.57      9.63 o 
  12   5   3       51.77       55.33     10.50 o 
  13   5   3       15.31       13.20     11.62 o 
  14   5   3        2.78       -3.63      7.29 o 
  15   5   3       13.50       18.04      8.87 o 
 -16   6   3       28.71       31.58      8.91 o 
 -15   6   3       83.28       83.61     10.55 o 
 -14   6   3       19.85       24.29      9.20 o 
 -13   6   3       19.45       17.98      5.28 o 
 -12   6   3      599.95      590.78     14.84 o 
 -11   6   3       59.95       71.38      4.90 o 
 -10   6   3      128.38      124.61      5.43 o 
  -9   6   3      263.61      259.04      6.91 o 
  -8   6   3      379.07      373.40      7.23 o 
  -7   6   3      344.34      327.77      5.85 o 
  -6   6   3      830.29      896.19     10.10 o 
  -5   6   3       23.36       80.66      2.43 o 
  -4   6   3      914.87      913.34      9.84 o 
  -3   6   3     1134.97     1236.51     13.14 o 
  -2   6   3     2097.59     2355.06     16.43 o 
  -1   6   3       77.55      107.25      2.26 o 
   0   6   3      293.31      349.82      8.71 o 
   1   6   3     3875.37     3965.59     36.11 o 
   2   6   3        0.28        4.94      1.16 o 
   3   6   3     1315.48     1192.63     10.94 o 
   4   6   3     1350.45     1560.31     13.22 o 
   5   6   3       37.78       33.47      2.40 o 
   6   6   3      322.56      276.10      6.86 o 
   7   6   3        2.05        0.84      1.86 o 
   8   6   3      858.65      867.75     11.92 o 
   9   6   3      823.34      750.94     11.48 o 
  10   6   3      406.38      376.83      9.37 o 
  11   6   3      102.79      111.57      8.52 o 
  12   6   3       69.54       67.57      8.76 o 
  13   6   3       60.87       58.23     10.42 o 
  14   6   3       82.68       84.67     12.53 o 
  15   6   3        3.58        2.87      8.30 o 
 -16   7   3       65.93       71.99     12.46 o 
 -15   7   3        2.45       11.83      7.16 o 
 -14   7   3      252.09      267.67     11.39 o 
 -13   7   3      215.76      203.09     10.44 o 
 -12   7   3      125.23      129.16      8.04 o 
 -11   7   3      658.97      577.47     11.45 o 
 -10   7   3     1125.24     1088.96     16.45 o 
  -9   7   3       15.60       21.17      3.10 o 
  -8   7   3     2157.55     1945.26     19.93 o 
  -7   7   3        7.02        2.12      1.63 o 
  -6   7   3     1864.99     1897.57     17.23 o 
  -5   7   3        0.62       -1.20      1.20 o 
  -4   7   3     5164.37     5228.53     38.91 o 
  -3   7   3      466.61      530.11      6.56 o 
  -2   7   3      810.95      879.24      8.35 o 
  -1   7   3     1824.36     1984.40     14.72 o 
   0   7   3        2.32        4.17      1.38 o 
   1   7   3     1540.75     1644.96     17.62 o 
   2   7   3       30.68       25.29      1.50 o 
   3   7   3     3191.04     3471.82     24.65 o 
   4   7   3      595.18      596.68      6.72 o 
   5   7   3      682.68      651.18     10.55 o 
   6   7   3       66.08       62.90      3.35 o 
   7   7   3     1898.09     1721.92     17.81 o 
   8   7   3       39.34       61.61      3.75 o 
   9   7   3       20.84       20.68      3.68 o 
  10   7   3      102.48      105.34      6.24 o 
  11   7   3      548.50      523.75     14.67 o 
  12   7   3        0.33        5.34      4.75 o 
  13   7   3        0.87        1.99      6.14 o 
  14   7   3       52.16       46.67      9.16 o 
  15   7   3        4.66        4.93      8.64 o 
 -16   8   3        0.03        4.61      8.99 o 
 -15   8   3        3.21       -8.17     10.19 o 
 -14   8   3       58.20       54.93      7.09 o 
 -13   8   3        9.39       -1.28      4.45 o 
 -12   8   3       30.88       31.05      5.03 o 
 -11   8   3       47.57       53.10      5.24 o 
 -10   8   3      168.84      182.26      6.91 o 
  -9   8   3      465.97      482.10      9.50 o 
  -8   8   3      280.41      267.63      7.32 o 
  -7   8   3        1.38        0.14      1.66 o 
  -6   8   3     1750.94     1944.28     17.71 o 
  -5   8   3       14.56       27.86      2.83 o 
  -4   8   3     1054.74     1069.07     10.85 o 
  -3   8   3      833.66      782.52      8.05 o 
  -2   8   3      645.47      783.31      7.71 o 
  -1   8   3     2079.93     2053.44     16.47 o 
   0   8   3     1379.43     1425.76     12.89 o 
   1   8   3     2295.14     2285.04     23.16 o 
   2   8   3     2273.85     2454.61     24.86 o 
   3   8   3      400.82      511.97      5.58 o 
   4   8   3        0.13        1.82      1.30 o 
   5   8   3      479.43      521.06      7.63 o 
   6   8   3       23.87       33.50      2.99 o 
   7   8   3      121.13      146.06      4.84 o 
   8   8   3       26.85       17.73      3.15 o 
   9   8   3      485.37      463.09     10.20 o 
  10   8   3      863.39      850.66     18.42 o 
  11   8   3        4.44        1.93      4.88 o 
  12   8   3      780.14      801.71     23.01 o 
  13   8   3        0.28        6.65      6.91 o 
  14   8   3      172.11      191.66     14.14 o 
  15   8   3       31.17       36.45     10.42 o 
 -16   9   3       37.16       45.38     13.23 o 
 -15   9   3        7.86        2.15      5.48 o 
 -14   9   3       13.18       18.71      5.80 o 
 -13   9   3       44.47       41.19      6.17 o 
 -12   9   3       58.10       45.52      5.53 o 
 -11   9   3       26.67       30.14      4.68 o 
 -10   9   3       88.32       75.00      4.83 o 
  -9   9   3       39.89       33.82      3.53 o 
  -8   9   3       26.53       16.79      2.54 o 
  -7   9   3      370.72      379.61      6.70 o 
  -6   9   3     1924.42     1892.42     20.13 o 
  -5   9   3     2754.65     2731.84     25.30 o 
  -4   9   3      510.96      433.92      6.68 o 
  -3   9   3        2.76       -0.52      1.15 o 
  -2   9   3       40.00       35.01      1.61 o 
  -1   9   3     3148.40     3700.10     28.98 o 
   0   9   3     2009.85     2323.19     19.66 o 
   1   9   3      683.55      571.19      7.38 o 
   2   9   3      250.39      279.00      6.19 o 
   3   9   3     1249.35     1189.66     16.17 o 
   4   9   3      593.54      601.00      7.43 o 
   5   9   3      137.01      137.21      4.07 o 
   6   9   3     1239.62     1242.81     18.62 o 
   7   9   3        3.47        5.82      2.38 o 
   8   9   3       36.42       40.46      4.08 o 
   9   9   3       38.39       51.23      6.66 o 
  10   9   3       36.93       31.49      5.48 o 
  11   9   3       17.01       22.73      5.45 o 
  12   9   3       21.96       20.01      5.78 o 
  13   9   3       13.79       18.69      6.07 o 
  14   9   3       33.67       55.00     15.86 o 
  15   9   3        0.71        8.40      7.71 o 
 -16  10   3       13.60        9.43     10.19 o 
 -15  10   3       58.13       76.07      8.26 o 
 -14  10   3        3.23       -0.18      5.15 o 
 -13  10   3        2.54       11.11      5.91 o 
 -12  10   3       68.37       71.36      8.35 o 
 -11  10   3        2.17        1.76      3.90 o 
 -10  10   3      484.34      472.77     10.76 o 
  -9  10   3      312.29      291.05      6.93 o 
  -8  10   3     1042.39     1003.83     13.42 o 
  -7  10   3      420.73      421.99      7.19 o 
  -6  10   3      335.69      331.18      6.58 o 
  -5  10   3      263.23      309.61      6.48 o 
  -4  10   3      875.79      988.87     12.00 o 
  -3  10   3      259.00      213.52      4.06 o 
  -2  10   3      550.92      483.09      5.89 o 
  -1  10   3      504.40      515.82      7.24 o 
   0  10   3      113.14      136.19      3.66 o 
   1  10   3     1610.79     1494.90     23.86 o 
   2  10   3      137.26      129.63      4.10 o 
   3  10   3     1730.75     1875.07     15.15 o 
   4  10   3      430.95      457.40      6.39 o 
   5  10   3      193.81      173.72      4.61 o 
   6  10   3      505.15      474.97     11.72 o 
   7  10   3      799.60      795.96     12.56 o 
   8  10   3       12.49       12.40      3.54 o 
   9  10   3       10.44        0.63      3.83 o 
  10  10   3      235.21      215.50     14.26 o 
  11  10   3       16.28       19.39      5.48 o 
  12  10   3       33.96       47.83      6.97 o 
  13  10   3        3.09        9.47      5.84 o 
  14  10   3      120.12      143.37     13.22 o 
  15  10   3        5.06       -1.61     12.04 o 
 -15  11   3       71.52       74.04      8.34 o 
 -14  11   3      138.44      126.15      9.16 o 
 -13  11   3       33.99       31.95      6.32 o 
 -12  11   3       41.62       50.40      5.79 o 
 -11  11   3       23.83       13.02      4.29 o 
 -10  11   3      428.43      430.06     10.38 o 
  -9  11   3       37.63       30.39      3.28 o 
  -8  11   3      107.92      108.93      5.58 o 
  -7  11   3        0.39        0.29      2.19 o 
  -6  11   3      694.49      721.59      9.85 o 
  -5  11   3       99.20      105.52      4.18 o 
  -4  11   3       18.23       16.62      2.08 o 
  -3  11   3      624.18      690.48      7.91 o 
  -2  11   3      565.01      519.91      6.30 o 
  -1  11   3        1.64        0.77      1.34 o 
   0  11   3      702.61      676.87      9.12 o 
   1  11   3       31.22       23.02      2.76 o 
   2  11   3      718.32      695.60     12.78 o 
   3  11   3      108.92      129.28      4.21 o 
   4  11   3        1.40        5.60      1.57 o 
   5  11   3      122.14      104.05      4.00 o 
   6  11   3       32.07       33.81      3.04 o 
   7  11   3      326.65      310.21      8.27 o 
   8  11   3      199.98      186.08      7.81 o 
   9  11   3      429.06      406.32     12.71 o 
  10  11   3        7.14        5.71      8.12 o 
  11  11   3      338.82      317.36     27.08 o 
  12  11   3        5.26        3.67      6.41 o 
  13  11   3        2.49       -0.59      5.66 o 
  14  11   3        2.49        6.73      7.18 o 
 -15  12   3        0.48       -2.80      6.13 o 
 -14  12   3      107.80      111.10      8.90 o 
 -13  12   3       71.87       62.34      6.67 o 
 -12  12   3       42.21       42.19      5.68 o 
 -11  12   3        8.94       14.71      4.41 o 
 -10  12   3      121.20      127.92      6.98 o 
  -9  12   3      883.99      845.74     16.32 o 
  -8  12   3        0.77       -2.63      2.63 o 
  -7  12   3      131.47      133.69      5.31 o 
  -6  12   3      107.88      112.82      5.07 o 
  -5  12   3      514.46      476.37      8.50 o 
  -4  12   3     1379.40     1431.54     15.21 o 
  -3  12   3       93.56       81.39      3.95 o 
  -2  12   3       25.32       34.84      2.02 o 
  -1  12   3      198.45      214.90      5.21 o 
   0  12   3      886.47      842.57     11.59 o 
   1  12   3        0.77        1.77      1.81 o 
   2  12   3        1.15       -1.42      1.64 o 
   3  12   3      385.99      482.77      7.09 o 
   4  12   3       62.18       60.55      2.93 o 
   5  12   3        7.16        6.63      2.15 o 
   6  12   3      343.04      317.44      8.06 o 
   7  12   3       79.83       78.72      4.94 o 
   8  12   3     1578.43     1554.00     23.64 o 
   9  12   3      165.34      156.83     11.91 o 
  10  12   3       48.07       54.06     10.34 o 
  11  12   3      103.43       87.70     10.24 o 
  12  12   3       84.63      104.93     18.20 o 
  13  12   3        4.46        0.03      5.93 o 
  14  12   3       18.35       17.36      6.71 o 
 -15  13   3        3.55       -0.86      6.96 o 
 -14  13   3       12.11        7.85      6.57 o 
 -13  13   3       53.24       56.81      6.60 o 
 -12  13   3      109.14      115.75     10.52 o 
 -11  13   3      376.80      345.86     10.99 o 
 -10  13   3       47.07       41.27      6.97 o 
  -9  13   3      448.90      392.75     12.52 o 
  -8  13   3        0.26        0.76      3.21 o 
  -7  13   3      284.31      289.23      8.49 o 
  -6  13   3        6.28        4.11      2.47 o 
  -5  13   3      426.17      379.61      8.29 o 
  -4  13   3     1053.68      994.11     12.25 o 
  -3  13   3       87.63       82.33      3.16 o 
  -2  13   3       59.83       43.18      2.24 o 
  -1  13   3      194.92      176.39      7.37 o 
   0  13   3     1140.20     1103.93     13.24 o 
   1  13   3      207.87      162.44      4.90 o 
   2  13   3       15.53       14.10      2.28 o 
   3  13   3      462.24      451.42      8.75 o 
   4  13   3       46.81       48.40      2.75 o 
   5  13   3       70.40       43.60      3.16 o 
   6  13   3       32.03       35.50      4.32 o 
   7  13   3      143.97      125.12      5.91 o 
   8  13   3       23.16       24.75      4.98 o 
   9  13   3       14.87       14.68      6.04 o 
  10  13   3       15.66        9.92      6.45 o 
  11  13   3      256.27      269.83     15.16 o 
  12  13   3       67.73       86.97     10.79 o 
  13  13   3       60.85       63.41      8.20 o 
  14  13   3       48.62       35.11     12.71 o 
 -14  14   3        6.03        5.38      5.72 o 
 -13  14   3      206.79      202.26      9.97 o 
 -12  14   3       12.50        5.24      4.64 o 
 -11  14   3      584.79      626.88     18.65 o 
 -10  14   3      388.80      369.29     16.37 o 
  -9  14   3      724.99      727.32     19.96 o 
  -8  14   3        0.01       -0.72      3.68 o 
  -7  14   3     1098.83     1033.57     16.85 o 
  -6  14   3      215.43      193.48      6.56 o 
  -5  14   3      115.65      102.56      6.02 o 
  -4  14   3      592.12      512.94      8.56 o 
  -3  14   3      574.99      609.59     11.99 o 
  -2  14   3      103.64      115.80      3.82 o 
  -1  14   3        3.42        4.19      2.25 o 
   0  14   3        0.18        3.49      2.43 o 
   1  14   3      108.07      145.97      5.84 o 
   2  14   3       39.66       32.07      2.87 o 
   3  14   3        2.71       -0.09      2.93 o 
   4  14   3       97.77       84.46      3.78 o 
   5  14   3       97.17      121.69      5.17 o 
   6  14   3      128.45      141.35      5.85 o 
   7  14   3      158.56      150.77      7.89 o 
   8  14   3       29.75       22.27     11.94 o 
   9  14   3        8.88        9.68      7.15 o 
  10  14   3       66.35       76.27      9.56 o 
  11  14   3       15.67       29.35      8.28 o 
  12  14   3      107.67      130.46     12.33 o 
  13  14   3       37.16       46.06     10.53 o 
  14  14   3        0.05        8.13      8.71 o 
 -14  15   3       14.54       15.37     13.04 o 
 -13  15   3       13.79       17.45      5.53 o 
 -12  15   3       10.12       16.98      7.12 o 
 -11  15   3        0.12       -2.27      4.86 o 
 -10  15   3      192.37      194.84     10.12 o 
  -9  15   3      112.92      110.31      9.75 o 
  -8  15   3       13.48       10.84      5.57 o 
  -7  15   3       24.45       18.07      4.96 o 
  -6  15   3      216.03      213.01      7.04 o 
  -5  15   3      235.01      232.85      7.10 o 
  -4  15   3     1570.51     1413.11     15.87 o 
  -3  15   3       78.12       62.09      3.43 o 
  -2  15   3       20.75       17.45      2.37 o 
  -1  15   3     2987.00     2877.42     36.09 o 
   0  15   3       15.88        6.20      2.26 o 
   1  15   3      528.48      526.82      9.98 o 
   2  15   3       73.36       60.26      3.60 o 
   3  15   3       20.88       25.10      3.39 o 
   4  15   3      854.69      801.04     12.12 o 
   5  15   3      143.52      173.57      5.74 o 
   6  15   3       81.50       75.50      4.62 o 
   7  15   3      367.32      363.26     11.70 o 
   8  15   3       43.67       50.61      7.60 o 
   9  15   3      298.30      270.28     14.32 o 
  10  15   3       11.06        5.81      6.68 o 
  11  15   3        0.86       -7.13      7.52 o 
  12  15   3       12.44       17.66      8.08 o 
  13  15   3       64.88       83.55     11.79 o 
 -14  16   3        5.71        7.75      6.96 o 
 -13  16   3       44.55       43.66      9.62 o 
 -12  16   3       42.81       31.64      9.03 o 
 -11  16   3       50.72       50.85      7.25 o 
 -10  16   3       15.26       11.22      5.29 o 
  -9  16   3        4.22        5.27      4.56 o 
  -8  16   3       45.34       42.60      8.54 o 
  -7  16   3       11.83       19.23      5.95 o 
  -6  16   3      101.19       81.48      9.44 o 
  -5  16   3        0.06        0.85      2.45 o 
  -4  16   3      529.39      487.58      8.57 o 
  -3  16   3       76.97       75.29      4.02 o 
  -2  16   3     1831.18     1795.38     19.47 o 
  -1  16   3       48.50       41.56      3.79 o 
   0  16   3      374.44      369.10      8.44 o 
   1  16   3       61.42       69.04      4.07 o 
   2  16   3      306.52      290.80      6.87 o 
   3  16   3      240.86      193.92      7.25 o 
   4  16   3       75.79       83.18      4.24 o 
   5  16   3      113.52      112.57      5.97 o 
   6  16   3      257.77      241.34      9.84 o 
   7  16   3      551.25      498.37     13.90 o 
   8  16   3      641.06      688.10     21.19 o 
   9  16   3       55.87       46.03     10.26 o 
  10  16   3       66.75       67.83      9.71 o 
  11  16   3       17.45       21.74     11.11 o 
  12  16   3       96.39       98.84     11.56 o 
  13  16   3       25.28       25.46      9.01 o 
 -13  17   3        6.82        1.59      6.15 o 
 -12  17   3       41.65       53.42      7.84 o 
 -11  17   3       23.81       27.35      6.46 o 
 -10  17   3       71.06       75.39      7.91 o 
  -9  17   3      124.16      118.12      8.44 o 
  -8  17   3       51.09       59.76      8.39 o 
  -7  17   3       29.31       22.82      6.31 o 
  -6  17   3      193.14      170.69      9.23 o 
  -5  17   3      249.43      255.01      9.84 o 
  -4  17   3      707.52      698.83     10.73 o 
  -3  17   3     1332.56     1315.75     16.49 o 
  -2  17   3     1636.68     1600.43     18.34 o 
  -1  17   3      331.96      311.18      8.80 o 
   0  17   3      386.38      333.24      8.34 o 
   1  17   3      174.20      162.64      5.81 o 
   2  17   3     1843.50     1731.15     17.34 o 
   3  17   3        1.40        5.31      3.13 o 
   4  17   3      145.49      158.02      5.93 o 
   5  17   3      669.67      583.48     12.81 o 
   6  17   3       48.74       53.31      5.85 o 
   7  17   3        7.92        7.80      4.43 o 
   8  17   3      200.78      183.02     13.70 o 
   9  17   3       22.41       30.99     13.91 o 
  10  17   3       36.59       33.52      7.57 o 
  11  17   3       34.28       31.12      9.32 o 
  12  17   3       18.65       22.08     12.85 o 
  13  17   3       42.51       42.06     15.23 o 
 -13  18   3       34.86       32.01      8.48 o 
 -12  18   3        9.00       -1.50      5.74 o 
 -11  18   3      127.42      117.99      9.64 o 
 -10  18   3        6.45        6.28      5.59 o 
  -9  18   3        7.80       -5.53      5.53 o 
  -8  18   3        0.43       -0.34      6.12 o 
  -7  18   3      250.83      209.23     12.28 o 
  -6  18   3      132.56      114.46      8.43 o 
  -5  18   3       11.19        9.98      5.47 o 
  -4  18   3      330.29      318.23      9.98 o 
  -3  18   3      621.97      632.65     11.15 o 
  -2  18   3        0.06        2.64      2.25 o 
  -1  18   3       23.47       17.73      3.27 o 
   0  18   3      269.80      246.22      7.58 o 
   1  18   3      139.78      133.67      5.60 o 
   2  18   3      100.07       73.45      4.82 o 
   3  18   3       72.94       84.52      6.35 o 
   4  18   3      714.97      638.76     16.64 o 
   5  18   3       66.15       49.15      7.21 o 
   6  18   3      198.92      172.86     13.97 o 
   7  18   3       12.72       15.02      5.18 o 
   8  18   3       17.31       20.54      6.49 o 
   9  18   3        0.00       -3.97      5.39 o 
  10  18   3      259.58      235.75     13.26 o 
  11  18   3      117.26      108.77     14.08 o 
  12  18   3      157.40      148.91     13.97 o 
 -12  19   3       83.58       98.63      9.92 o 
 -11  19   3       21.60        7.00      6.02 o 
 -10  19   3       15.27       23.61      6.39 o 
  -9  19   3       41.06       29.41      8.10 o 
  -8  19   3       67.00       54.69     13.73 o 
  -7  19   3      154.54      137.77     10.87 o 
  -6  19   3        9.35        6.94      5.08 o 
  -5  19   3       13.94        9.29      4.64 o 
  -4  19   3       53.47       71.93      6.67 o 
  -3  19   3      460.04      462.18     11.98 o 
  -2  19   3      175.03      160.53      8.17 o 
  -1  19   3      107.95       96.66      6.27 o 
   0  19   3      543.27      485.69     11.89 o 
   1  19   3      135.59      135.70      6.53 o 
   2  19   3      229.27      235.02      8.77 o 
   3  19   3        5.09        2.79      4.26 o 
   4  19   3       39.63       37.56      7.35 o 
   5  19   3        0.53        0.84      4.76 o 
   6  19   3      222.10      219.89     14.00 o 
   7  19   3      324.98      327.62     12.45 o 
   8  19   3        6.01        4.94      5.71 o 
   9  19   3      422.91      474.75     17.05 o 
  10  19   3       66.57       62.19      9.04 o 
  11  19   3        1.05        5.35      8.28 o 
  12  19   3       53.55       43.07     12.11 o 
 -12  20   3        5.82       -6.40      6.40 o 
 -11  20   3        0.42       -5.46      5.46 o 
 -10  20   3      301.01      307.14     18.27 o 
  -9  20   3       54.00       59.18      9.82 o 
  -8  20   3        2.06        1.48      6.01 o 
  -7  20   3      154.95      161.17     15.02 o 
  -6  20   3       16.98       16.36      6.47 o 
  -5  20   3      178.67      204.79      9.79 o 
  -4  20   3        1.79       -0.47      5.41 o 
  -3  20   3       86.77      109.07      8.32 o 
  -2  20   3       43.65       33.16      6.09 o 
  -1  20   3      141.28      145.06      5.90 o 
   0  20   3        8.00        8.30      5.93 o 
   1  20   3      315.79      300.59     10.70 o 
   2  20   3      131.68      141.68      9.99 o 
   3  20   3        0.11        8.97      6.70 o 
   4  20   3       24.98       13.94      6.37 o 
   5  20   3       27.17       20.58      6.90 o 
   6  20   3       51.47       31.11      7.29 o 
   7  20   3      178.35      158.07     12.11 o 
   8  20   3        0.01       -3.14      5.72 o 
   9  20   3       59.35       82.33      9.51 o 
  10  20   3       19.07       19.73      8.70 o 
  11  20   3       77.55       70.84     25.59 o 
 -11  21   3      123.16      131.33     10.80 o 
 -10  21   3      439.55      520.20     32.69 o 
  -9  21   3        0.47       12.31      6.87 o 
  -8  21   3      532.74      513.87     24.65 o 
  -7  21   3        7.68        8.03      8.83 o 
  -6  21   3      205.68      206.83     13.04 o 
  -5  21   3      229.64      260.30     11.23 o 
  -4  21   3        3.95        8.22      5.27 o 
  -3  21   3      190.59      215.25     10.91 o 
  -2  21   3       60.56       76.16      6.92 o 
  -1  21   3        1.88        1.11      4.14 o 
   0  21   3      193.38      197.05      8.55 o 
   1  21   3        0.27       -2.59      4.26 o 
   2  21   3      488.54      484.14     20.23 o 
   3  21   3        2.91       -5.27      6.25 o 
   4  21   3        2.15       -1.59      5.13 o 
   5  21   3        4.94        7.66      5.72 o 
   6  21   3       23.85       34.63      7.70 o 
   7  21   3        4.44        1.53      6.37 o 
   8  21   3      127.09      128.47     10.70 o 
   9  21   3        6.52        3.33      6.61 o 
  10  21   3        0.39        9.28      8.11 o 
  11  21   3        0.00       13.05     10.27 o 
 -11  22   3       45.38       48.38     20.21 o 
 -10  22   3       43.42       67.11     10.78 o 
  -9  22   3       11.38       24.90      8.60 o 
  -8  22   3       42.33       63.28      9.54 o 
  -7  22   3        2.89        3.96      6.61 o 
  -6  22   3       26.30       32.12      7.69 o 
  -5  22   3      201.55      226.59     12.07 o 
  -4  22   3        7.59        5.18      5.31 o 
  -3  22   3       10.75        7.78      5.62 o 
  -2  22   3       20.76       16.35      5.34 o 
  -1  22   3       39.50       53.01      6.35 o 
   0  22   3        5.32       -3.76      4.22 o 
   1  22   3      276.78      282.98     12.43 o 
   2  22   3       76.29       68.26     10.62 o 
   3  22   3       84.56      102.54     12.21 o 
   4  22   3      114.50      113.73     12.55 o 
   5  22   3      103.20      110.10     12.42 o 
   6  22   3      105.72      109.44     19.49 o 
   7  22   3       97.09      103.17     17.76 o 
   8  22   3        4.62       -0.92      6.50 o 
   9  22   3      158.12      189.45     12.86 o 
  10  22   3        5.71        5.26     24.36 o 
 -10  23   3        0.97        3.08     14.52 o 
  -9  23   3       29.16       34.18     12.55 o 
  -8  23   3        0.42       -1.41      7.56 o 
  -7  23   3       82.13       87.85     12.15 o 
  -6  23   3        0.12       -6.57      6.57 o 
  -5  23   3      113.77      114.25     10.04 o 
  -4  23   3        2.14        4.63      6.81 o 
  -3  23   3       31.15       26.93      6.05 o 
  -2  23   3       48.72       43.53      6.64 o 
  -1  23   3        0.31        6.52      4.99 o 
   0  23   3      168.67      195.73     10.11 o 
   1  23   3      119.13      133.53     12.87 o 
   2  23   3       76.74       79.59     11.40 o 
   3  23   3      173.42      203.33     15.58 o 
   4  23   3       17.63       20.18      8.70 o 
   5  23   3      107.17       97.21     12.32 o 
   6  23   3       87.53       94.92     10.70 o 
   7  23   3       31.73       23.23      8.13 o 
   8  23   3      213.51      214.86     31.39 o 
   9  23   3        0.14       -6.51     10.39 o 
  -9  24   3       71.53       97.18     22.37 o 
  -8  24   3       88.17       73.17     12.40 o 
  -7  24   3        4.45        0.63      7.92 o 
  -6  24   3       10.45        8.20      8.32 o 
  -5  24   3      114.70      125.48     11.72 o 
  -4  24   3       16.69        3.47      8.46 o 
  -3  24   3       71.27       78.44      8.07 o 
  -2  24   3       17.33       17.13      5.77 o 
  -1  24   3       45.05       43.65      6.60 o 
   0  24   3        0.26        4.86      6.60 o 
   1  24   3      381.93      402.18     20.56 o 
   2  24   3      268.24      286.56     18.14 o 
   3  24   3       14.38       15.38      8.22 o 
   4  24   3      257.33      289.61     19.22 o 
   5  24   3       52.12       52.32     11.57 o 
   6  24   3        2.22        7.76      8.03 o 
   7  24   3        1.08       -6.77      6.77 o 
   8  24   3       32.77       16.93     10.51 o 
   9  24   3       21.82       29.54     11.17 o 
  -8  25   3      122.36      134.73     15.77 o 
  -7  25   3       15.07        1.81      8.61 o 
  -6  25   3      218.23      216.13     16.98 o 
  -5  25   3        8.13        7.40      8.90 o 
  -4  25   3       55.04       58.89      7.69 o 
  -3  25   3        0.83        2.02      5.61 o 
  -2  25   3       74.33       84.06      8.83 o 
  -1  25   3       89.50      109.80     13.29 o 
   0  25   3      217.04      219.67     15.95 o 
   1  25   3       40.71       24.38      9.87 o 
   2  25   3      187.35      196.40     20.98 o 
   3  25   3       92.81      110.89     13.23 o 
   4  25   3       73.13       72.99     12.15 o 
   5  25   3      288.63      266.62     18.92 o 
   6  25   3      324.69      354.13     44.26 o 
   7  25   3       23.56       62.78     20.55 o 
   8  25   3       52.57       52.41     15.06 o 
  -7  26   3      113.65      120.42     18.80 o 
  -6  26   3      108.14      121.40     14.84 o 
  -5  26   3        5.59        0.54      7.53 o 
  -4  26   3        5.10        3.67      6.67 o 
  -3  26   3       10.16       11.39      6.91 o 
  -2  26   3       42.85       51.86      8.55 o 
  -1  26   3       57.80       69.01     10.39 o 
   0  26   3        0.20       -3.89      6.63 o 
   1  26   3       98.19       85.73     12.97 o 
   2  26   3      108.42      118.09     14.24 o 
   3  26   3       83.94      122.55     14.74 o 
   4  26   3       48.68       29.42     10.12 o 
   5  26   3        0.45       -4.97      8.39 o 
   6  26   3      179.61      182.48     29.63 o 
   7  26   3        8.74       10.54     18.62 o 
  -6  27   3        1.42      -13.06     13.06 o 
  -5  27   3       82.24      103.70     11.98 o 
  -4  27   3       82.09       81.73     11.74 o 
  -3  27   3       48.65       56.18      9.10 o 
  -2  27   3      194.66      199.73     14.89 o 
  -1  27   3       19.50       31.32      9.50 o 
   0  27   3       14.36        5.92     14.35 o 
   1  27   3       58.62       42.23     11.19 o 
   2  27   3       36.68       16.90     10.05 o 
   3  27   3       92.15       74.46     13.77 o 
   4  27   3        4.94       24.08     13.17 o 
   5  27   3       21.54       31.39     18.97 o 
  -4  28   3        7.35       -8.59      8.59 o 
  -3  28   3        2.18        8.65     12.86 o 
  -2  28   3       63.59       85.32     15.82 o 
  -1  28   3        3.75       16.58      9.12 o 
   0  28   3      215.86      239.91     19.03 o 
   1  28   3       11.97       12.44     18.89 o 
   2  28   3       27.64        9.55     18.80 o 
   3  28   3       44.02       46.09     20.91 o 
   4  28   3       29.38       14.82     20.03 o 
  -1  29   3        0.00       -6.44     11.92 o 
   0  29   3        2.53       -3.16     16.10 o 
   1  29   3       49.06       59.09     24.89 o 
 -16   0   4       15.02       44.10     19.79 o 
 -14   0   4      171.82      153.83     13.06 o 
 -12   0   4      127.20      120.84      9.43 o 
 -10   0   4        0.12       -2.69      2.69 o 
  -8   0   4        3.71        4.16      2.43 o 
  -6   0   4      141.65      190.04      5.28 o 
  -4   0   4     1425.30     1567.46     17.38 o 
  -2   0   4    26259.08    28698.00    312.11 o 
   0   0   4        7.04       19.40      2.29 o 
   2   0   4      759.16      617.55     12.04 o 
   4   0   4    11328.37    12446.73    103.57 o 
   6   0   4     6552.47     6232.40     65.70 o 
   8   0   4     2100.11     2179.00     29.64 o 
  10   0   4       68.94       48.24     10.60 o 
  12   0   4        7.65       -7.91      7.91 o 
  14   0   4      605.23      701.78     27.40 o 
 -16   1   4       22.62       35.85     30.19 o 
 -15   1   4       39.92       33.07     14.51 o 
 -14   1   4        7.34        7.73      6.31 o 
 -13   1   4       43.53       41.73      5.94 o 
 -12   1   4      255.32      258.95      9.34 o 
 -11   1   4       18.27       24.12      3.31 o 
 -10   1   4      906.14      915.13     13.35 o 
  -9   1   4      264.47      249.56      5.65 o 
  -8   1   4      529.12      468.66      6.72 o 
  -7   1   4      428.16      478.27      6.06 o 
  -6   1   4     1479.43     1597.21     13.24 o 
  -5   1   4     2248.88     2626.21     18.37 o 
  -4   1   4     4207.75     4465.63     31.21 o 
  -3   1   4       19.95       21.03      1.50 o 
  -2   1   4      368.26      360.86      4.48 o 
  -1   1   4      527.63      490.91      5.36 o 
   0   1   4      349.54      357.42      4.76 o 
   1   1   4      936.28     1068.50     13.02 o 
   2   1   4       86.96       87.04      2.88 o 
   3   1   4     6134.52     6963.66     53.27 o 
   4   1   4    16093.71    17587.13    101.46 o 
   5   1   4      169.54      217.70      6.83 o 
   6   1   4     1452.99     1402.23     14.12 o 
   7   1   4      123.62      144.40      4.42 o 
   8   1   4        1.73        0.34      2.00 o 
   9   1   4        6.70        6.69      2.55 o 
  10   1   4        0.11       -1.77      3.09 o 
  11   1   4        8.27       13.94      4.46 o 
  12   1   4        3.10        8.96      4.71 o 
  13   1   4       13.67       15.09      6.07 o 
  14   1   4       18.13       27.65     13.90 o 
  15   1   4       66.18       85.32     13.64 o 
 -16   2   4       14.26       11.82     11.84 o 
 -15   2   4      161.83      169.59     26.10 o 
 -14   2   4       44.41       35.98      7.99 o 
 -13   2   4       31.50       26.57      7.13 o 
 -12   2   4       40.55       34.15      5.92 o 
 -11   2   4       17.97       21.33      3.21 o 
 -10   2   4       87.29       89.06      4.01 o 
  -9   2   4       47.63       41.38      2.98 o 
  -8   2   4      101.96      113.71      3.82 o 
  -7   2   4      299.83      280.70      5.06 o 
  -6   2   4       61.14       46.92      1.96 o 
  -5   2   4      129.21      175.87      3.45 o 
  -4   2   4     3002.41     3213.86     31.01 o 
  -3   2   4     7239.79     7487.72     47.04 o 
  -2   2   4     4332.70     4693.65     36.76 o 
  -1   2   4     3771.31     3962.16     31.00 o 
   0   2   4       74.22       78.98      2.10 o 
   1   2   4       38.86       52.70      2.16 o 
   2   2   4     2125.98     2262.07     20.81 o 
   3   2   4      145.02      234.21      4.05 o 
   4   2   4     1105.33     1167.23      9.97 o 
   5   2   4       14.32        7.30      1.28 o 
   6   2   4      569.28      655.38      7.72 o 
   7   2   4      632.79      585.04      7.91 o 
   8   2   4      187.94      233.36      6.05 o 
   9   2   4      728.62      671.95     12.11 o 
  10   2   4      143.86      111.30      6.01 o 
  11   2   4       37.96       32.42      5.41 o 
  12   2   4       74.20       63.12      6.76 o 
  13   2   4       17.55       19.10      5.79 o 
  14   2   4        4.19        8.02      6.57 o 
  15   2   4       36.06       47.00     25.71 o 
 -16   3   4        3.48        5.19      7.37 o 
 -15   3   4       10.34       10.61      7.23 o 
 -14   3   4        0.96       -0.89      7.09 o 
 -13   3   4       13.97        5.40      6.01 o 
 -12   3   4      366.27      391.40     12.70 o 
 -11   3   4        6.61        5.39      3.11 o 
 -10   3   4     1604.33     1467.18     17.19 o 
  -9   3   4        0.36       -0.62      2.28 o 
  -8   3   4      131.88      125.88      4.39 o 
  -7   3   4       44.78       65.97      2.70 o 
  -6   3   4        6.57        3.33      1.37 o 
  -5   3   4      466.53      492.27      6.29 o 
  -4   3   4      322.61      373.58      4.50 o 
  -3   3   4       47.32       68.62      2.28 o 
  -2   3   4      825.27      806.18      8.32 o 
  -1   3   4      590.81      614.34      7.93 o 
   0   3   4      236.70      286.66      4.43 o 
   1   3   4     1574.53     1768.65     16.60 o 
   2   3   4        3.27       23.52      1.74 o 
   3   3   4     1514.77     1559.56     15.63 o 
   4   3   4       99.68      130.33      4.27 o 
   5   3   4      235.13      352.25      5.65 o 
   6   3   4        7.03        3.77      1.51 o 
   7   3   4      177.51      191.31      4.58 o 
   8   3   4       29.27       35.55      3.00 o 
   9   3   4        1.71        5.20      2.61 o 
  10   3   4      323.71      312.32      8.20 o 
  11   3   4      403.42      363.89     14.30 o 
  12   3   4        7.42        8.75      4.92 o 
  13   3   4      138.32      148.91     10.35 o 
  14   3   4        3.49       24.76      8.90 o 
  15   3   4      218.47      230.85     22.14 o 
 -16   4   4       47.18       60.61     10.61 o 
 -15   4   4       10.74        9.41      9.24 o 
 -14   4   4      300.20      304.60     15.66 o 
 -13   4   4      203.16      217.85     10.56 o 
 -12   4   4     1779.87     1720.69     24.88 o 
 -11   4   4       30.26       22.60      3.81 o 
 -10   4   4       30.23       36.07      3.54 o 
  -9   4   4     4742.34     4463.72     38.46 o 
  -8   4   4      338.19      395.91      7.48 o 
  -7   4   4      950.16      941.00     10.95 o 
  -6   4   4      736.40      707.57      7.97 o 
  -5   4   4     1425.91     1571.33     12.69 o 
  -4   4   4     1375.25     1326.28     10.98 o 
  -3   4   4     1668.68     2050.67     15.70 o 
  -2   4   4      137.37      171.15      3.40 o 
  -1   4   4       32.95       35.41      1.27 o 
   0   4   4       17.37       36.17      1.43 o 
   1   4   4      280.86      304.93      4.20 o 
   2   4   4      166.62      184.53      3.39 o 
   3   4   4     1152.26     1070.18      8.89 o 
   4   4   4      773.86      655.92      7.72 o 
   5   4   4       50.26       67.62      2.37 o 
   6   4   4     1033.10     1043.41     10.95 o 
   7   4   4        0.70        0.09      2.04 o 
   8   4   4       38.93       32.05      2.99 o 
   9   4   4      235.55      198.08      6.21 o 
  10   4   4       13.06       11.07      3.16 o 
  11   4   4       33.29       25.89      4.79 o 
  12   4   4      320.18      315.68     12.08 o 
  13   4   4       17.98        5.88      7.54 o 
  14   4   4      192.49      220.90     22.90 o 
  15   4   4      394.05      453.95     32.88 o 
 -16   5   4        2.77       14.19      8.17 o 
 -15   5   4        7.06        5.67      7.02 o 
 -14   5   4       50.83       74.31      9.95 o 
 -13   5   4      236.28      222.13     10.77 o 
 -12   5   4       44.02       36.61      5.04 o 
 -11   5   4        9.84        7.53      3.17 o 
 -10   5   4      481.06      481.98      9.73 o 
  -9   5   4        0.86        3.42      2.43 o 
  -8   5   4      151.52      142.68      4.52 o 
  -7   5   4      152.11      167.56      4.97 o 
  -6   5   4      804.16      739.46      8.40 o 
  -5   5   4      147.88      151.98      3.10 o 
  -4   5   4     1615.50     1604.69     12.85 o 
  -3   5   4     1671.66     1831.99     13.68 o 
  -2   5   4     1773.53     1826.84     13.22 o 
  -1   5   4        0.84       -1.08      1.08 o 
   0   5   4     3371.13     3553.72     28.52 o 
   1   5   4      267.87      330.33      5.07 o 
   2   5   4       49.38       91.59      2.59 o 
   3   5   4      117.65      155.31      3.39 o 
   4   5   4       79.83       82.18      2.57 o 
   5   5   4        7.42        8.92      1.55 o 
   6   5   4      561.04      541.07      7.00 o 
   7   5   4       93.43       93.41      3.76 o 
   8   5   4      933.25      897.66     11.90 o 
   9   5   4        0.44        4.96      2.34 o 
  10   5   4        0.31       -1.22      2.40 o 
  11   5   4        7.46        4.92      8.69 o 
  12   5   4        0.00        2.52      5.72 o 
  13   5   4        0.02       -1.76      7.07 o 
  14   5   4        1.93       -6.41      7.25 o 
  15   5   4       12.12       -2.23      7.94 o 
 -16   6   4      183.67      192.07     16.91 o 
 -15   6   4      141.75      150.16     15.82 o 
 -14   6   4      255.08      235.59     11.72 o 
 -13   6   4      174.77      199.08      9.69 o 
 -12   6   4       18.48       16.02      4.34 o 
 -11   6   4      103.59       93.42      5.70 o 
 -10   6   4      150.45      128.55      5.91 o 
  -9   6   4        8.41        9.15      2.65 o 
  -8   6   4       39.28       61.43      3.58 o 
  -7   6   4      236.40      233.64      4.97 o 
  -6   6   4      356.49      408.64      6.42 o 
  -5   6   4     1187.78     1221.85     10.36 o 
  -4   6   4       46.73       23.90      1.61 o 
  -3   6   4     1772.31     1928.36     13.87 o 
  -2   6   4     2195.96     2450.83     19.23 o 
  -1   6   4      366.19      352.67      4.80 o 
   0   6   4      229.86      247.85      4.68 o 
   1   6   4       35.07       20.89      1.66 o 
   2   6   4     1479.37     1360.11     11.58 o 
   3   6   4        3.16        2.43      1.20 o 
   4   6   4      234.21      245.83      4.04 o 
   5   6   4      507.60      547.63      8.62 o 
   6   6   4       17.12       18.61      2.20 o 
   7   6   4     1152.42     1083.91     11.89 o 
   8   6   4       19.54       14.50      2.64 o 
   9   6   4        0.00       -2.12      2.12 o 
  10   6   4       44.68       59.50      7.82 o 
  11   6   4       24.55       11.74      4.69 o 
  12   6   4      143.52      132.30     12.07 o 
  13   6   4      230.29      240.63     31.10 o 
  14   6   4        8.20       11.49      8.54 o 
  15   6   4       35.96       40.85     10.43 o 
 -16   7   4        4.05        7.04      8.78 o 
 -15   7   4        6.05        5.73      7.20 o 
 -14   7   4        0.03        1.10      5.15 o 
 -13   7   4        7.28       -2.19      4.44 o 
 -12   7   4      261.38      273.89      9.68 o 
 -11   7   4      188.22      192.88      7.46 o 
 -10   7   4      400.37      363.21      9.18 o 
  -9   7   4      126.81      136.38      5.20 o 
  -8   7   4       50.29       41.46      3.27 o 
  -7   7   4      429.32      408.54      6.42 o 
  -6   7   4        1.99        1.91      2.02 o 
  -5   7   4      341.39      443.15      6.11 o 
  -4   7   4     1462.04     1494.88     12.23 o 
  -3   7   4      136.77      178.06      3.72 o 
  -2   7   4      283.91      326.07      4.41 o 
  -1   7   4     1603.59     1637.06     11.94 o 
   0   7   4      767.52      857.32     11.07 o 
   1   7   4      300.26      381.32      5.10 o 
   2   7   4     1339.49     1493.15     11.89 o 
   3   7   4      131.89      127.16      3.07 o 
   4   7   4      693.24      687.71      8.25 o 
   5   7   4        0.13        0.10      1.61 o 
   6   7   4       13.03        8.39      2.37 o 
   7   7   4      402.11      393.42      8.10 o 
   8   7   4       17.99        5.80      3.50 o 
   9   7   4      501.35      493.68     10.00 o 
  10   7   4        3.11        0.12      3.59 o 
  11   7   4       68.32       62.93      6.49 o 
  12   7   4        0.25        8.10      6.34 o 
  13   7   4       17.02       40.36      9.86 o 
  14   7   4       32.44       23.07      9.54 o 
  15   7   4      145.27      164.85     16.48 o 
 -16   8   4        6.59       34.20     12.06 o 
 -15   8   4       21.93       15.88      6.45 o 
 -14   8   4       12.06       17.51      5.74 o 
 -13   8   4       92.23       90.50      7.05 o 
 -12   8   4       72.98       72.49      6.14 o 
 -11   8   4      187.39      211.79      8.42 o 
 -10   8   4      514.55      502.01     10.39 o 
  -9   8   4      514.16      473.67      9.06 o 
  -8   8   4      355.96      336.30      6.61 o 
  -7   8   4     1139.66     1093.53     13.76 o 
  -6   8   4        5.60        1.91      1.65 o 
  -5   8   4      489.50      445.80      6.20 o 
  -4   8   4     1758.60     1973.80     18.00 o 
  -3   8   4      657.69      698.64      7.97 o 
  -2   8   4      635.79      790.73      7.96 o 
  -1   8   4       23.68       73.86      2.16 o 
   0   8   4        8.04        9.46      1.81 o 
   1   8   4     1560.82     1733.85     14.67 o 
   2   8   4      135.89      165.54      3.67 o 
   3   8   4     1110.25     1224.89     10.78 o 
   4   8   4      590.02      652.27      8.12 o 
   5   8   4     2659.51     2631.87     23.36 o 
   6   8   4     1831.80     1794.46     20.33 o 
   7   8   4      523.28      489.44     12.84 o 
   8   8   4      392.71      395.74      9.64 o 
   9   8   4       24.85       27.26      3.91 o 
  10   8   4        0.04        6.04      4.27 o 
  11   8   4      135.54      160.86      9.01 o 
  12   8   4        1.11       -2.54      4.63 o 
  13   8   4      111.42       98.69     11.03 o 
  14   8   4       11.90       22.03     18.36 o 
  15   8   4       15.28       14.47     12.47 o 
 -16   9   4        0.01       12.53     11.36 o 
 -15   9   4       19.84       21.34      6.48 o 
 -14   9   4        0.22        5.66      5.00 o 
 -13   9   4        5.44        5.30      4.43 o 
 -12   9   4      276.04      273.63     10.02 o 
 -11   9   4      100.16       85.27      6.17 o 
 -10   9   4      100.34       87.94      5.12 o 
  -9   9   4        3.76       -2.37      2.37 o 
  -8   9   4       41.95       46.50      3.18 o 
  -7   9   4      430.34      404.86      7.51 o 
  -6   9   4      102.59      134.10      4.06 o 
  -5   9   4       58.60       61.72      2.60 o 
  -4   9   4      286.15      298.31      5.93 o 
  -3   9   4      328.78      334.32      5.30 o 
  -2   9   4     2616.44     2731.89     20.60 o 
  -1   9   4      162.34      151.41      2.84 o 
   0   9   4      184.10      125.72      3.65 o 
   1   9   4      290.92      304.95      5.45 o 
   2   9   4     1566.45     1682.69     13.80 o 
   3   9   4       17.66       22.94      1.74 o 
   4   9   4      285.86      247.99      4.95 o 
   5   9   4       11.80       -1.67      1.67 o 
   6   9   4      204.13      213.18      6.25 o 
   7   9   4        4.56        5.04      2.53 o 
   8   9   4        0.80        5.87      3.09 o 
   9   9   4      145.36      130.04      7.97 o 
  10   9   4     1342.50     1416.64     25.62 o 
  11   9   4        5.68        3.59      4.75 o 
  12   9   4       80.36       70.59      8.88 o 
  13   9   4        4.75        3.90     13.45 o 
  14   9   4       44.18       47.21     11.12 o 
  15   9   4       55.31       48.32     12.02 o 
 -15  10   4      125.71      123.22     11.10 o 
 -14  10   4       14.49        1.66      5.02 o 
 -13  10   4      133.98      129.14     13.13 o 
 -12  10   4       92.58       99.94      7.83 o 
 -11  10   4      221.49      219.89      8.81 o 
 -10  10   4       75.04       86.71      5.55 o 
  -9  10   4     1398.61     1334.96     16.11 o 
  -8  10   4      261.69      258.93      8.42 o 
  -7  10   4      289.15      285.18      6.43 o 
  -6  10   4       16.65       11.35      2.08 o 
  -5  10   4       13.05        3.85      1.72 o 
  -4  10   4      168.63      162.64      4.60 o 
  -3  10   4      921.98      928.34     10.07 o 
  -2  10   4      593.38      686.26      7.92 o 
  -1  10   4       26.26       21.52      1.45 o 
   0  10   4     1775.91     1960.34     18.72 o 
   1  10   4      621.30      633.98      9.37 o 
   2  10   4     3080.43     3161.74     24.77 o 
   3  10   4       47.34       63.00      2.39 o 
   4  10   4       72.85       87.25      3.44 o 
   5  10   4       89.42       78.09      3.60 o 
   6  10   4      223.94      213.59      6.03 o 
   7  10   4      145.15      145.16      5.88 o 
   8  10   4      467.96      491.85     14.59 o 
   9  10   4        7.44        7.29      4.97 o 
  10  10   4      668.43      636.60     20.22 o 
  11  10   4       51.78       61.29      7.56 o 
  12  10   4      131.89      128.88      9.35 o 
  13  10   4        2.90        3.65      6.81 o 
  14  10   4       89.22       81.76     13.07 o 
 -15  11   4       17.92        1.99      5.59 o 
 -14  11   4       16.22       10.88      5.60 o 
 -13  11   4       36.24       24.65      5.53 o 
 -12  11   4       15.56       18.77      4.92 o 
 -11  11   4       94.04       86.67      6.39 o 
 -10  11   4     1350.11     1323.30     20.84 o 
  -9  11   4        1.49       -1.74      2.54 o 
  -8  11   4     1263.03     1200.49     15.06 o 
  -7  11   4      181.87      156.42      5.39 o 
  -6  11   4     1131.10     1093.80     15.31 o 
  -5  11   4      448.42      521.88      9.54 o 
  -4  11   4      850.30      810.61     10.89 o 
  -3  11   4      450.94      462.95      7.20 o 
  -2  11   4      117.59      107.46      3.09 o 
  -1  11   4      684.68      682.63      9.84 o 
   0  11   4       75.73       56.55      3.17 o 
   1  11   4        6.12        9.54      1.90 o 
   2  11   4        0.44        3.15      1.62 o 
   3  11   4       64.53       95.95      2.82 o 
   4  11   4       26.28       22.89      2.34 o 
   5  11   4       76.29       74.10      3.62 o 
   6  11   4        7.82        8.90      2.54 o 
   7  11   4      216.52      196.85      6.62 o 
   8  11   4       90.84       90.43      6.72 o 
   9  11   4      268.45      274.56     13.59 o 
  10  11   4      257.01      280.31     31.44 o 
  11  11   4       24.44       22.13      8.13 o 
  12  11   4       15.01       12.88      5.83 o 
  13  11   4        0.14       -0.98      5.17 o 
  14  11   4        1.33       -6.40     22.05 o 
 -15  12   4       12.14       17.23      7.03 o 
 -14  12   4       21.44       14.56      5.79 o 
 -13  12   4        0.36       -2.69      4.48 o 
 -12  12   4       23.29       18.17      5.03 o 
 -11  12   4       46.57       46.76      5.41 o 
 -10  12   4       63.06       61.30      5.79 o 
  -9  12   4      202.52      206.57      7.80 o 
  -8  12   4      437.35      401.15     12.05 o 
  -7  12   4      769.45      726.03     11.93 o 
  -6  12   4      100.03       67.09      4.34 o 
  -5  12   4       98.58      115.11      4.93 o 
  -4  12   4     1031.21     1010.39     13.85 o 
  -3  12   4       32.17       17.71      2.14 o 
  -2  12   4      386.96      362.42      5.67 o 
  -1  12   4     2103.18     2138.81     20.97 o 
   0  12   4       11.57       16.45      2.28 o 
   1  12   4      452.80      490.07      7.77 o 
   2  12   4       30.40       23.32      2.23 o 
   3  12   4      693.46      627.76      7.35 o 
   4  12   4        6.80        1.04      1.85 o 
   5  12   4      172.43      175.03      5.38 o 
   6  12   4      136.62      135.98      5.17 o 
   7  12   4        9.98        9.96      3.14 o 
   8  12   4        9.23        9.97      3.51 o 
   9  12   4       11.46       11.73      6.33 o 
  10  12   4       22.04       17.87      6.77 o 
  11  12   4      186.75      199.16     20.26 o 
  12  12   4        9.37       10.77      7.25 o 
  13  12   4       47.71       73.42     10.95 o 
  14  12   4       13.11       19.78      8.62 o 
 -15  13   4        0.06        0.48      6.93 o 
 -14  13   4      143.57      139.70      9.76 o 
 -13  13   4      107.28      109.86      8.80 o 
 -12  13   4       20.26       21.78      5.21 o 
 -11  13   4        0.12       -3.86      3.86 o 
 -10  13   4        0.47       -3.40      3.40 o 
  -9  13   4       31.97       16.16      4.73 o 
  -8  13   4        2.42        3.02      3.56 o 
  -7  13   4       75.64       88.69      5.50 o 
  -6  13   4       51.31       51.65      4.05 o 
  -5  13   4      388.37      461.03      9.43 o 
  -4  13   4      776.49      717.70     10.84 o 
  -3  13   4      258.68      277.31      6.27 o 
  -2  13   4      462.99      395.53      6.74 o 
  -1  13   4      323.39      295.92      6.45 o 
   0  13   4      254.22      255.94      6.06 o 
   1  13   4      430.56      403.94      7.86 o 
   2  13   4     1138.18     1218.67     13.98 o 
   3  13   4      150.98      145.77      3.95 o 
   4  13   4       22.77       11.95      2.30 o 
   5  13   4      923.08      890.15     12.42 o 
   6  13   4        9.10        9.23      2.69 o 
   7  13   4      636.35      612.39     13.65 o 
   8  13   4       46.73       49.55      6.45 o 
   9  13   4       86.63      109.40     20.46 o 
  10  13   4      139.29      157.87     11.97 o 
  11  13   4       13.95       18.27      7.76 o 
  12  13   4       55.57       46.47     21.88 o 
  13  13   4        9.65        7.63      6.01 o 
  14  13   4       20.39       17.27      8.28 o 
 -14  14   4        9.27        9.78      5.47 o 
 -13  14   4       21.41       13.87      5.42 o 
 -12  14   4      115.25      116.50      7.87 o 
 -11  14   4        0.74       -3.73      3.92 o 
 -10  14   4       86.20       67.79      7.08 o 
  -9  14   4        0.02       -3.90      3.90 o 
  -8  14   4      578.56      556.79     14.17 o 
  -7  14   4      647.37      608.34     13.96 o 
  -6  14   4     1253.40     1169.60     16.80 o 
  -5  14   4        8.14        6.97      2.67 o 
  -4  14   4      592.88      571.58      9.80 o 
  -3  14   4        4.18       12.14      2.61 o 
  -2  14   4     1407.10     1219.69     13.25 o 
  -1  14   4      115.09      114.00      4.48 o 
   0  14   4       55.60       66.34      3.52 o 
   1  14   4       66.91       56.93      3.67 o 
   2  14   4       88.97      113.92      5.44 o 
   3  14   4      366.80      360.64      8.50 o 
   4  14   4        0.52        3.23      1.98 o 
   5  14   4        0.45        0.54      2.18 o 
   6  14   4      193.74      193.14      9.34 o 
   7  14   4       14.39       12.01      3.77 o 
   8  14   4      322.86      314.40     12.78 o 
   9  14   4        8.90        9.32      6.61 o 
  10  14   4      486.88      488.87     19.01 o 
  11  14   4       60.74       56.76      9.57 o 
  12  14   4      329.77      353.84     22.12 o 
  13  14   4        0.08        2.17     10.02 o 
 -14  15   4       50.31       50.35      7.50 o 
 -13  15   4       45.87       48.12      6.78 o 
 -12  15   4      330.42      312.54     11.58 o 
 -11  15   4       29.56       17.21      6.00 o 
 -10  15   4      160.31      187.44     10.02 o 
  -9  15   4      116.27      113.13      7.90 o 
  -8  15   4      571.70      543.06     18.54 o 
  -7  15   4      125.83      118.72      8.10 o 
  -6  15   4      117.45      135.90      6.03 o 
  -5  15   4       87.91       69.85      4.57 o 
  -4  15   4       19.59       24.41      3.22 o 
  -3  15   4      267.12      272.73      6.68 o 
  -2  15   4     2121.35     1962.21     19.06 o 
  -1  15   4      282.04      288.91     12.97 o 
   0  15   4     1603.05     1568.88     17.08 o 
   1  15   4       27.42       19.18      2.93 o 
   2  15   4     2128.32     1926.87     22.53 o 
   3  15   4       17.67       23.66      3.96 o 
   4  15   4      138.48      150.28      4.64 o 
   5  15   4       72.19       78.51      6.58 o 
   6  15   4       16.15       19.30      4.21 o 
   7  15   4       13.36       10.27      5.13 o 
   8  15   4       61.05       54.90      7.22 o 
   9  15   4        3.24       -0.70      5.22 o 
  10  15   4      377.08      372.74     17.33 o 
  11  15   4       16.46        7.38      7.06 o 
  12  15   4        6.34        2.45      7.52 o 
  13  15   4      153.04      190.47     14.78 o 
 -14  16   4       11.17       15.60      6.68 o 
 -13  16   4        2.73        8.48      5.38 o 
 -12  16   4       32.80       26.42      8.72 o 
 -11  16   4        4.93        9.43      5.41 o 
 -10  16   4      141.07      122.84     11.67 o 
  -9  16   4      131.85      113.06      8.12 o 
  -8  16   4      250.29      231.65     12.66 o 
  -7  16   4        0.13       -4.14      4.14 o 
  -6  16   4        5.53        5.02      3.88 o 
  -5  16   4       51.14       50.27      4.19 o 
  -4  16   4      925.90      900.53     13.30 o 
  -3  16   4     1261.24     1126.16     14.82 o 
  -2  16   4       60.30       77.92      3.95 o 
  -1  16   4      882.24      887.48     13.81 o 
   0  16   4      128.54      153.97      5.59 o 
   1  16   4        3.12       -0.07      2.39 o 
   2  16   4     1299.69     1197.15     18.28 o 
   3  16   4       22.97       19.95      3.50 o 
   4  16   4        6.96        8.70      2.44 o 
   5  16   4      324.75      275.04      7.92 o 
   6  16   4      260.50      241.53      9.99 o 
   7  16   4       67.93       64.27      6.67 o 
   8  16   4       45.78       35.50      6.90 o 
   9  16   4      197.85      208.09     12.21 o 
  10  16   4        1.71        8.72      7.08 o 
  11  16   4       56.04       42.81      9.06 o 
  12  16   4        9.50        9.21      7.65 o 
  13  16   4       12.58       33.65     11.07 o 
 -13  17   4       55.45       63.01      7.59 o 
 -12  17   4       93.03      114.49      9.80 o 
 -11  17   4        0.03       14.22      5.91 o 
 -10  17   4       73.13       53.52     10.50 o 
  -9  17   4       17.41       16.64      6.50 o 
  -8  17   4      325.07      324.36     15.98 o 
  -7  17   4      102.20       96.66      8.08 o 
  -6  17   4      224.77      219.16     10.47 o 
  -5  17   4      113.34      107.70      7.18 o 
  -4  17   4        7.09        6.33      3.11 o 
  -3  17   4       12.50        9.97      2.63 o 
  -2  17   4       18.52       21.54      2.83 o 
  -1  17   4      119.13      121.36      5.70 o 
   0  17   4       16.85       14.39      3.11 o 
   1  17   4      384.44      382.09      8.64 o 
   2  17   4      146.01      142.06      6.68 o 
   3  17   4      489.55      435.00     11.05 o 
   4  17   4        8.07       13.89      3.09 o 
   5  17   4        8.80        4.65      3.98 o 
   6  17   4       17.13       16.61      4.88 o 
   7  17   4       66.11       74.01      9.27 o 
   8  17   4        9.33       17.15      6.79 o 
   9  17   4      156.06      182.76     11.46 o 
  10  17   4        9.94       -7.69      9.30 o 
  11  17   4       13.77       14.59      8.27 o 
  12  17   4        1.10        3.33      7.91 o 
 -13  18   4        4.34        0.00      9.25 o 
 -12  18   4        3.13        1.06      5.94 o 
 -11  18   4      250.30      273.16     20.06 o 
 -10  18   4        1.81       -4.81      4.81 o 
  -9  18   4        7.96        1.55      6.11 o 
  -8  18   4        5.14       10.85      7.04 o 
  -7  18   4      372.27      350.73     13.51 o 
  -6  18   4      750.59      752.34     20.65 o 
  -5  18   4       25.61       31.76      5.88 o 
  -4  18   4       90.97       96.08      6.48 o 
  -3  18   4      843.61      895.32     14.98 o 
  -2  18   4      136.01      147.50      5.85 o 
  -1  18   4      147.01      115.98      6.35 o 
   0  18   4      183.35      198.55      7.82 o 
   1  18   4        1.65        4.61      3.73 o 
   2  18   4        6.64        6.46      4.77 o 
   3  18   4      773.30      691.99     17.29 o 
   4  18   4       53.08       58.17      4.74 o 
   5  18   4       12.44       10.74      5.17 o 
   6  18   4        0.35        1.29      4.49 o 
   7  18   4       64.56       57.42      7.48 o 
   8  18   4      298.85      287.86     14.85 o 
   9  18   4      463.57      463.89     17.05 o 
  10  18   4       86.57       85.53     11.13 o 
  11  18   4       73.73       94.34     12.04 o 
  12  18   4       29.49       35.53     11.24 o 
 -12  19   4       57.31       55.90      9.09 o 
 -11  19   4      162.71      197.31     11.76 o 
 -10  19   4      199.63      200.40     16.54 o 
  -9  19   4      100.78      119.09     13.25 o 
  -8  19   4        4.56       11.03      6.48 o 
  -7  19   4       24.54       12.36      6.38 o 
  -6  19   4      290.78      290.45     15.65 o 
  -5  19   4      347.67      373.13     15.60 o 
  -4  19   4      812.15      798.25     17.42 o 
  -3  19   4       68.10       71.79      6.56 o 
  -2  19   4      725.71      706.45     14.05 o 
  -1  19   4       45.73       41.23      4.86 o 
   0  19   4       85.06       86.27      6.10 o 
   1  19   4       20.75       11.70      4.35 o 
   2  19   4      150.92      147.43     10.09 o 
   3  19   4       58.56       68.00      9.53 o 
   4  19   4      969.17      941.03     23.63 o 
   5  19   4       39.05       36.23      6.74 o 
   6  19   4       16.78       15.95      5.30 o 
   7  19   4       93.07      108.09      8.40 o 
   8  19   4        0.08        0.08      5.92 o 
   9  19   4       15.90       19.36      7.80 o 
  10  19   4        0.03       -7.08      7.27 o 
  11  19   4        8.05       17.47      8.74 o 
 -12  20   4       16.21       31.98      8.99 o 
 -11  20   4        5.92        6.00      6.32 o 
 -10  20   4       58.43       63.83     10.15 o 
  -9  20   4        4.48       11.59      9.33 o 
  -8  20   4      194.99      180.10     12.89 o 
  -7  20   4       63.19       58.12     11.30 o 
  -6  20   4      203.56      172.34     10.53 o 
  -5  20   4        2.46        6.17      5.25 o 
  -4  20   4      370.10      358.32     12.23 o 
  -3  20   4       14.29        5.59      5.96 o 
  -2  20   4       10.40        3.21      4.38 o 
  -1  20   4        0.24       -1.15      4.03 o 
   0  20   4       30.35       35.22      7.09 o 
   1  20   4        9.80        8.72      4.29 o 
   2  20   4        2.59        3.91      8.05 o 
   3  20   4       41.03       42.68     12.03 o 
   4  20   4        0.19        6.42      8.56 o 
   5  20   4      171.80      161.43     11.61 o 
   6  20   4      169.18      142.74     11.48 o 
   7  20   4       14.54        9.55      5.36 o 
   8  20   4      274.67      319.13     16.31 o 
   9  20   4       36.81       38.72      8.13 o 
  10  20   4        5.21       -7.18      7.18 o 
  11  20   4       20.03       10.31      9.91 o 
 -11  21   4        4.71       10.11      6.64 o 
 -10  21   4       18.19       27.05      9.20 o 
  -9  21   4        2.22        6.67      8.21 o 
  -8  21   4      151.98      143.55     17.73 o 
  -7  21   4      176.42      200.71     13.28 o 
  -6  21   4        9.60        2.51      5.62 o 
  -5  21   4        1.70        3.89      5.40 o 
  -4  21   4       24.60       19.79      5.49 o 
  -3  21   4        2.24        6.64      4.64 o 
  -2  21   4      201.79      210.18     11.82 o 
  -1  21   4       61.67       56.53      7.20 o 
   0  21   4       79.25       78.63     11.72 o 
   1  21   4      358.33      344.80     15.03 o 
   2  21   4        9.61       16.96      7.44 o 
   3  21   4      223.32      238.47     15.50 o 
   4  21   4        8.83       13.22      7.15 o 
   5  21   4       44.39       42.86      7.86 o 
   6  21   4        4.22        7.04      6.00 o 
   7  21   4        1.33       -0.75      5.34 o 
   8  21   4        1.23        6.92      6.62 o 
   9  21   4       83.20       74.08     14.96 o 
  10  21   4       19.50        9.51      8.65 o 
 -11  22   4        9.70       16.95     17.98 o 
 -10  22   4        1.65       -1.25      7.54 o 
  -9  22   4       31.82       33.18     10.71 o 
  -8  22   4       76.42       64.46     12.04 o 
  -7  22   4      117.18      100.95     10.91 o 
  -6  22   4      117.31       94.29     10.31 o 
  -5  22   4       41.96       47.68      7.71 o 
  -4  22   4        0.68        2.16      4.98 o 
  -3  22   4      491.62      510.58     16.24 o 
  -2  22   4       11.84       10.48      5.74 o 
  -1  22   4      225.85      235.55     13.31 o 
   0  22   4        0.76        4.35      5.58 o 
   1  22   4      114.90      101.81     11.86 o 
   2  22   4        4.21        4.16      7.31 o 
   3  22   4       52.09       68.98     10.77 o 
   4  22   4        7.59       20.37      9.66 o 
   5  22   4       83.85      113.69     19.42 o 
   6  22   4        0.95       -6.07      6.35 o 
   7  22   4      254.87      245.45     15.04 o 
   8  22   4       50.00       52.54     12.96 o 
   9  22   4       13.99        4.34      6.90 o 
  10  22   4        7.41        0.33      8.76 o 
 -10  23   4       99.90       93.53     18.25 o 
  -9  23   4       14.15       16.80      8.29 o 
  -8  23   4      105.58      119.73     12.18 o 
  -7  23   4      208.44      216.87     14.64 o 
  -6  23   4        1.06        0.28      6.34 o 
  -5  23   4        6.75        8.43      6.90 o 
  -4  23   4      131.15      125.44      9.91 o 
  -3  23   4       25.39       22.63      6.04 o 
  -2  23   4       57.10       74.04      8.52 o 
  -1  23   4       19.85       17.93      6.73 o 
   0  23   4      108.32      139.49     12.37 o 
   1  23   4      131.26      145.72     27.16 o 
   2  23   4       15.99       28.49      8.53 o 
   3  23   4       33.75       41.99      9.53 o 
   4  23   4      348.02      361.65     19.62 o 
   5  23   4       61.33       83.18     14.17 o 
   6  23   4       16.69        8.03      7.73 o 
   7  23   4      395.47      442.87     19.48 o 
   8  23   4       33.80       29.76      8.15 o 
   9  23   4       20.18        8.97      8.74 o 
  -9  24   4       18.50        5.80     12.20 o 
  -8  24   4      115.10      114.48     12.61 o 
  -7  24   4      133.60      144.07     19.85 o 
  -6  24   4       31.61       40.79     12.89 o 
  -5  24   4        8.30       -6.61      6.61 o 
  -4  24   4       41.83       53.59      8.14 o 
  -3  24   4       95.05      119.07     10.03 o 
  -2  24   4        5.89       -3.22      7.01 o 
  -1  24   4       30.29       35.72      8.28 o 
   0  24   4        0.22        4.71      7.88 o 
   1  24   4        6.41       -0.11      7.65 o 
   2  24   4        1.54        5.21      7.64 o 
   3  24   4        4.28        2.60      8.59 o 
   4  24   4       59.52       43.59     10.33 o 
   5  24   4        0.02        2.10      7.50 o 
   6  24   4      411.98      467.43     40.24 o 
   7  24   4        2.56       -0.42      7.09 o 
   8  24   4       24.41       19.60      9.91 o 
  -8  25   4      255.21      367.53     38.77 o 
  -7  25   4        1.53        5.23     13.44 o 
  -6  25   4       77.02       87.07     20.76 o 
  -5  25   4      178.42      182.81     14.04 o 
  -4  25   4        2.90        5.49      6.05 o 
  -3  25   4        1.84        2.67      7.14 o 
  -2  25   4       50.50       52.90      9.36 o 
  -1  25   4        2.55        3.55      7.18 o 
   0  25   4      188.10      197.08     20.56 o 
   1  25   4       11.09       -1.97      7.65 o 
   2  25   4        1.61       15.22      9.10 o 
   3  25   4      304.34      350.69     20.43 o 
   4  25   4       25.28       24.79     20.15 o 
   5  25   4       37.78       49.46     10.82 o 
   6  25   4       35.93       40.80     11.57 o 
   7  25   4        5.96       30.51     17.86 o 
  -7  26   4        0.59       39.94     19.56 o 
  -6  26   4        0.05       -9.17      9.17 o 
  -5  26   4      103.01       97.48     29.51 o 
  -4  26   4        3.11        2.42      7.56 o 
  -3  26   4       46.41       33.18      8.74 o 
  -2  26   4        9.60        0.15      6.72 o 
  -1  26   4        0.69        2.61      6.97 o 
   0  26   4       91.47       99.47     13.30 o 
   1  26   4        5.80        4.84      7.93 o 
   2  26   4       27.59       17.94      9.52 o 
   3  26   4        2.45        0.07      8.16 o 
   4  26   4        4.07       -8.21     14.62 o 
   5  26   4        8.44       13.90     11.16 o 
   6  26   4      239.20      276.11     34.32 o 
  -6  27   4       59.27       37.24     19.79 o 
  -5  27   4        8.63       13.59     16.28 o 
  -4  27   4      109.86      126.10     21.46 o 
  -3  27   4       13.96        7.27      8.06 o 
  -2  27   4       32.59       34.89      9.64 o 
  -1  27   4       22.42       27.33     12.75 o 
   0  27   4        2.54       -1.12      8.93 o 
   1  27   4        8.90        9.35      9.56 o 
   2  27   4        1.53       -3.98      8.81 o 
   3  27   4       16.57       16.57     10.36 o 
   4  27   4       46.26       56.57     20.14 o 
   5  27   4       80.78       63.66     22.84 o 
  -4  28   4        0.05        5.80     12.65 o 
  -3  28   4        0.00       -8.62     19.71 o 
  -2  28   4       39.03       50.16     15.15 o 
  -1  28   4       91.91      122.22     27.82 o 
   0  28   4        0.23       -8.55     14.99 o 
   1  28   4        0.00        3.34     17.04 o 
   2  28   4       96.38       82.16     25.42 o 
   3  28   4       97.77       86.73     26.29 o 
 -15   0   5        0.11      -11.89     11.89 o 
 -13   0   5      241.63      208.70     15.31 o 
 -11   0   5      202.89      200.23     13.63 o 
  -9   0   5      843.62      767.07     18.97 o 
  -7   0   5      843.98      840.22     12.78 o 
  -5   0   5    12523.32    13263.12    130.05 o 
  -3   0   5      383.11      427.29      7.13 o 
  -1   0   5      623.65      686.30     10.47 o 
   1   0   5        0.98        0.66      2.45 o 
   3   0   5     7342.16     7848.06     73.02 o 
   5   0   5     1360.61     1347.35     18.97 o 
   7   0   5      376.26      371.49     11.32 o 
   9   0   5       23.22       11.63      4.79 o 
  11   0   5        4.43        2.48      5.93 o 
  13   0   5        3.01       -0.53      7.47 o 
  15   0   5       67.62       83.87     18.77 o 
 -16   1   5       12.79        9.60     11.65 o 
 -15   1   5       35.40       44.60     12.92 o 
 -14   1   5        5.79       16.37      6.57 o 
 -13   1   5       93.20       82.49      9.23 o 
 -12   1   5        0.23        4.36      3.88 o 
 -11   1   5      223.49      203.33      6.41 o 
 -10   1   5      580.06      541.25      9.64 o 
  -9   1   5       91.01      108.86      4.05 o 
  -8   1   5      110.80      128.20      3.89 o 
  -7   1   5       80.06       69.25      2.51 o 
  -6   1   5      110.05       81.90      2.56 o 
  -5   1   5      241.95      295.39      4.67 o 
  -4   1   5     3383.06     3509.93     25.63 o 
  -3   1   5      378.73      436.78      4.69 o 
  -2   1   5     1643.99     1891.55     14.74 o 
  -1   1   5       30.49       40.48      1.71 o 
   0   1   5     1373.74     1487.33     14.81 o 
   1   1   5       28.84       32.43      1.89 o 
   2   1   5     1425.51     1783.95     17.40 o 
   3   1   5      500.85      649.87      7.45 o 
   4   1   5     3180.43     3315.15     24.31 o 
   5   1   5       91.87       66.32      2.63 o 
   6   1   5     1123.26     1216.75     12.73 o 
   7   1   5     2219.14     2246.79     22.28 o 
   8   1   5       53.11       41.80      3.66 o 
   9   1   5      110.50      103.50      5.49 o 
  10   1   5       32.02       19.38      4.86 o 
  11   1   5        9.47        3.07      4.36 o 
  12   1   5        0.02        5.20      4.85 o 
  13   1   5       90.84       89.79     11.16 o 
  14   1   5       17.06       31.43      7.22 o 
  15   1   5      139.71      177.78     16.51 o 
 -16   2   5      201.14      174.79     29.43 o 
 -15   2   5        0.01        8.65      6.88 o 
 -14   2   5        7.86        9.79      6.74 o 
 -13   2   5       55.35       52.21      8.13 o 
 -12   2   5     1061.40     1077.82     19.70 o 
 -11   2   5        0.63       -2.36      3.63 o 
 -10   2   5      162.19      161.75      7.77 o 
  -9   2   5        2.92        2.60      2.13 o 
  -8   2   5       50.78       60.09      2.95 o 
  -7   2   5       29.82       45.10      2.88 o 
  -6   2   5      206.09      196.88      3.83 o 
  -5   2   5     1146.21     1256.70     11.11 o 
  -4   2   5      388.93      448.38      4.79 o 
  -3   2   5       20.39       17.71      1.56 o 
  -2   2   5      242.36      289.81      4.57 o 
  -1   2   5      823.97      874.20      8.72 o 
   0   2   5     2288.36     2462.42     20.80 o 
   1   2   5      452.12      654.08      8.13 o 
   2   2   5      141.02      187.92      3.69 o 
   3   2   5      166.65      277.78      3.77 o 
   4   2   5     1229.92     1461.99     12.08 o 
   5   2   5        0.99        1.77      1.34 o 
   6   2   5     1273.62     1169.71     13.59 o 
   7   2   5      667.65      679.57     10.22 o 
   8   2   5     1583.17     1599.61     19.16 o 
   9   2   5       35.30       20.75      3.63 o 
  10   2   5       54.27       81.03      9.45 o 
  11   2   5        1.80        4.29      4.38 o 
  12   2   5      164.63      168.06      9.76 o 
  13   2   5       25.12       16.03      7.17 o 
  14   2   5       32.28       36.96      7.02 o 
  15   2   5        6.75       24.36     12.44 o 
 -16   3   5       39.62       44.20      9.48 o 
 -15   3   5       14.49       12.66      7.75 o 
 -14   3   5      136.36      158.10     12.32 o 
 -13   3   5       35.20       24.15     10.33 o 
 -12   3   5       43.97       45.33      5.22 o 
 -11   3   5      206.58      210.76      7.36 o 
 -10   3   5      112.87      124.69      5.34 o 
  -9   3   5       34.71       16.76      2.97 o 
  -8   3   5        1.13        3.42      1.90 o 
  -7   3   5       17.34       20.09      2.23 o 
  -6   3   5      818.83      838.82      9.39 o 
  -5   3   5      738.72      790.71      8.27 o 
  -4   3   5      699.93      708.08      6.31 o 
  -3   3   5      320.57      410.85      5.52 o 
  -2   3   5     2688.73     2755.26     21.91 o 
  -1   3   5      489.20      509.16      5.83 o 
   0   3   5        7.96       23.87      1.59 o 
   1   3   5     2210.80     2324.98     18.57 o 
   2   3   5      231.68      264.03      3.69 o 
   3   3   5      496.87      570.10      6.33 o 
   4   3   5      935.73      904.39      9.00 o 
   5   3   5      929.57      972.66     10.66 o 
   6   3   5     3930.72     3970.19     31.62 o 
   7   3   5        0.06       -1.11      1.87 o 
   8   3   5      247.56      262.80      7.03 o 
   9   3   5       96.49       85.59      5.21 o 
  10   3   5        1.99        3.51      3.57 o 
  11   3   5        4.39        4.33      4.46 o 
  12   3   5        0.01        3.47      4.95 o 
  13   3   5       66.31       78.80      9.79 o 
  14   3   5       51.05       62.14     13.23 o 
  15   3   5      309.78      348.32     27.08 o 
 -16   4   5       13.27        8.72      7.87 o 
 -15   4   5       54.51       54.98     20.52 o 
 -14   4   5      345.01      355.27     17.00 o 
 -13   4   5      884.77      873.59     20.28 o 
 -12   4   5       29.34       24.68      4.49 o 
 -11   4   5       20.87       18.65      3.74 o 
 -10   4   5      258.51      273.89      8.00 o 
  -9   4   5      155.38      150.23      5.27 o 
  -8   4   5       61.46       52.49      3.41 o 
  -7   4   5     1837.33     1869.30     22.88 o 
  -6   4   5      577.60      611.67      8.10 o 
  -5   4   5     1084.62     1041.52      8.86 o 
  -4   4   5     6605.72     7678.29     46.50 o 
  -3   4   5     2537.12     2617.13     19.56 o 
  -2   4   5      968.33     1176.47     10.74 o 
  -1   4   5     6043.11     6145.74     41.16 o 
   0   4   5      239.86      313.13      4.48 o 
   1   4   5      309.40      240.08      3.41 o 
   2   4   5        4.86        8.47      1.19 o 
   3   4   5      642.20      586.84      6.52 o 
   4   4   5      236.70      269.97      4.60 o 
   5   4   5      889.47      890.81      9.25 o 
   6   4   5      115.64      116.82      4.31 o 
   7   4   5      168.41      144.72      4.66 o 
   8   4   5        0.47       -1.91      2.03 o 
   9   4   5       64.63       68.72      4.72 o 
  10   4   5       48.07       39.50      4.91 o 
  11   4   5        5.36        5.91      8.70 o 
  12   4   5        0.02        2.90      4.63 o 
  13   4   5      191.06      204.01     16.05 o 
  14   4   5       83.03       80.57     12.73 o 
  15   4   5       53.74       57.69     12.01 o 
 -16   5   5        5.65       -7.70     13.22 o 
 -15   5   5       13.76        5.09      6.89 o 
 -14   5   5      164.44      183.70     13.24 o 
 -13   5   5        1.42        4.26      4.52 o 
 -12   5   5      108.45       95.12      9.24 o 
 -11   5   5      124.25      118.87      6.95 o 
 -10   5   5        6.62        8.91      2.94 o 
  -9   5   5      615.08      571.44      9.82 o 
  -8   5   5      471.70      450.19      8.25 o 
  -7   5   5      225.41      208.78      5.40 o 
  -6   5   5      505.13      460.22      6.74 o 
  -5   5   5        1.76        0.39      1.16 o 
  -4   5   5      827.03      914.49      7.89 o 
  -3   5   5      701.68      828.02      8.41 o 
  -2   5   5        0.95       -1.15      1.15 o 
  -1   5   5      576.13      593.52      5.79 o 
   0   5   5       79.55       90.63      2.30 o 
   1   5   5       12.97       13.01      1.41 o 
   2   5   5       12.77        1.32      1.04 o 
   3   5   5     1714.90     1688.43     13.55 o 
   4   5   5       32.40       52.92      2.44 o 
   5   5   5      317.39      313.99      5.10 o 
   6   5   5       11.02        7.79      2.14 o 
   7   5   5       13.77       10.80      2.32 o 
   8   5   5      158.53      159.51      6.43 o 
   9   5   5       19.56       21.38      3.01 o 
  10   5   5        0.49       -0.37      3.67 o 
  11   5   5      122.89      131.58     11.37 o 
  12   5   5       55.75       58.79      8.79 o 
  13   5   5      154.94      170.59     15.10 o 
  14   5   5       16.08       21.29      9.39 o 
  15   5   5       43.32       23.33     10.42 o 
 -16   6   5        1.25       20.09     11.24 o 
 -15   6   5        4.84       13.18     10.10 o 
 -14   6   5       87.21       80.01      8.89 o 
 -13   6   5        0.17        1.72      4.49 o 
 -12   6   5      234.11      212.80      8.78 o 
 -11   6   5        5.83        4.26      3.65 o 
 -10   6   5      594.47      542.99     10.57 o 
  -9   6   5       44.61       55.28      3.84 o 
  -8   6   5      282.76      266.07      6.49 o 
  -7   6   5     2025.08     1869.48     17.74 o 
  -6   6   5      132.28      155.41      4.51 o 
  -5   6   5      188.49      199.08      4.10 o 
  -4   6   5      496.35      474.14      5.87 o 
  -3   6   5       18.36        0.34      1.07 o 
  -2   6   5      727.85      866.02      8.49 o 
  -1   6   5        4.56        0.45      1.01 o 
   0   6   5       34.56       59.60      2.26 o 
   1   6   5        8.04       13.49      1.41 o 
   2   6   5     3004.16     3152.67     22.31 o 
   3   6   5      211.83      217.16      4.04 o 
   4   6   5      232.10      219.12      4.67 o 
   5   6   5        0.04       -0.05      1.67 o 
   6   6   5      487.50      502.19      8.39 o 
   7   6   5     1289.26     1259.99     14.53 o 
   8   6   5        0.78       -1.22      2.13 o 
   9   6   5      321.64      334.54      7.58 o 
  10   6   5      173.74      164.98      8.21 o 
  11   6   5        6.57        1.15      5.35 o 
  12   6   5       99.03      116.07     12.70 o 
  13   6   5       10.34       15.96     28.61 o 
  14   6   5      195.24      186.26     16.57 o 
  15   6   5       24.14       32.56     15.87 o 
 -16   7   5        4.16       -7.26      8.78 o 
 -15   7   5        3.32        1.41      7.19 o 
 -14   7   5        6.43       10.17      5.88 o 
 -13   7   5       43.34       45.17      6.92 o 
 -12   7   5      109.97      115.41      8.22 o 
 -11   7   5       46.16       40.47      6.34 o 
 -10   7   5      926.40      895.24     17.63 o 
  -9   7   5       38.60       50.45      3.75 o 
  -8   7   5     2093.50     1920.09     21.31 o 
  -7   7   5       86.58       63.85      3.22 o 
  -6   7   5      926.82      855.24     10.95 o 
  -5   7   5        0.30        4.28      1.58 o 
  -4   7   5      559.27      518.66      7.04 o 
  -3   7   5       34.33       33.03      1.53 o 
  -2   7   5     4499.34     4501.97     29.82 o 
  -1   7   5     1457.36     1465.57     11.65 o 
   0   7   5     3799.75     3745.77     27.86 o 
   1   7   5      691.56      801.13      8.53 o 
   2   7   5      814.17      880.61      8.95 o 
   3   7   5      477.70      427.12      7.10 o 
   4   7   5        5.63       16.72      1.79 o 
   5   7   5      441.82      379.64      6.48 o 
   6   7   5     2012.16     1917.98     32.06 o 
   7   7   5     1310.51     1299.60     18.20 o 
   8   7   5      358.35      338.74      8.07 o 
   9   7   5        0.47        0.57      2.89 o 
  10   7   5      300.66      315.56     10.82 o 
  11   7   5      131.44      149.47     20.67 o 
  12   7   5       98.72       91.53     19.24 o 
  13   7   5        2.01       -2.84      7.48 o 
  14   7   5       30.71       42.64     26.53 o 
  15   7   5        4.25       10.90      9.42 o 
 -16   8   5        0.48       14.76     10.72 o 
 -15   8   5        0.00        4.34      7.07 o 
 -14   8   5       17.34       27.65      6.79 o 
 -13   8   5        0.02        0.76      4.21 o 
 -12   8   5      236.69      217.17      9.03 o 
 -11   8   5        5.85        3.21      3.72 o 
 -10   8   5      159.84      151.66      5.92 o 
  -9   8   5      228.32      201.52      8.31 o 
  -8   8   5       55.67       63.66      3.56 o 
  -7   8   5       50.90       45.64      3.18 o 
  -6   8   5        0.58        1.90      1.73 o 
  -5   8   5       42.80       62.80      2.85 o 
  -4   8   5      513.01      600.81      8.57 o 
  -3   8   5      376.69      519.53      6.51 o 
  -2   8   5      619.95      657.21      6.64 o 
  -1   8   5     2423.66     2415.61     17.57 o 
   0   8   5     2660.53     2956.66     22.88 o 
   1   8   5      361.92      481.75      5.77 o 
   2   8   5      194.79      145.67      3.53 o 
   3   8   5       46.05       31.90      2.33 o 
   4   8   5      131.15      116.14      3.73 o 
   5   8   5       45.92       42.57      2.90 o 
   6   8   5      455.32      366.58      8.18 o 
   7   8   5       17.32       25.12      3.86 o 
   8   8   5      249.02      238.37      7.95 o 
   9   8   5       12.94       13.82      4.67 o 
  10   8   5       32.45       29.00      8.62 o 
  11   8   5       12.26        5.73      4.74 o 
  12   8   5       28.49       26.62     10.07 o 
  13   8   5       30.31       38.71      9.99 o 
  14   8   5       90.64       81.16     12.97 o 
 -16   9   5       23.13       37.42     13.23 o 
 -15   9   5       30.85       22.28      9.07 o 
 -14   9   5       34.82       48.68      9.10 o 
 -13   9   5       47.20       35.71      5.51 o 
 -12   9   5       75.00       71.10      6.44 o 
 -11   9   5        5.59        3.26      4.95 o 
 -10   9   5      260.20      225.07      7.43 o 
  -9   9   5      249.62      240.63      6.80 o 
  -8   9   5      313.16      293.30      6.43 o 
  -7   9   5      240.60      276.00      6.40 o 
  -6   9   5      127.31      108.49      3.88 o 
  -5   9   5      318.60      292.32      5.52 o 
  -4   9   5      482.50      441.73      7.30 o 
  -3   9   5      891.70      969.75     11.35 o 
  -2   9   5     1436.08     1393.48     13.08 o 
  -1   9   5       30.29       46.72      2.37 o 
   0   9   5     2755.38     2865.27     22.07 o 
   1   9   5     1111.70     1300.43     10.60 o 
   2   9   5      222.58      209.94      4.25 o 
   3   9   5        0.62        2.75      1.58 o 
   4   9   5      193.56      201.72      5.44 o 
   5   9   5      801.25      809.20     10.36 o 
   6   9   5     1108.88     1077.25     14.07 o 
   7   9   5      258.24      247.40      7.76 o 
   8   9   5       50.50       59.24      5.37 o 
   9   9   5      547.99      549.75     14.54 o 
  10   9   5       30.90       22.14      5.35 o 
  11   9   5      543.21      527.54     25.97 o 
  12   9   5      155.39      189.91     17.89 o 
  13   9   5       52.28       59.66     14.85 o 
  14   9   5        4.56        2.62      9.90 o 
 -15  10   5       58.16       52.65      8.11 o 
 -14  10   5        6.12       -0.20      4.94 o 
 -13  10   5       55.36       58.13      7.47 o 
 -12  10   5      458.86      442.13     12.46 o 
 -11  10   5      231.26      225.21      9.45 o 
 -10  10   5       30.67       19.28      3.96 o 
  -9  10   5       13.87        9.04      2.68 o 
  -8  10   5      151.69      166.07      5.55 o 
  -7  10   5      179.55      188.33      5.54 o 
  -6  10   5      473.84      440.57      7.36 o 
  -5  10   5      109.65      137.95      4.56 o 
  -4  10   5      645.61      694.46      9.66 o 
  -3  10   5        1.09        1.59      1.64 o 
  -2  10   5       18.48       19.18      1.65 o 
  -1  10   5      147.66      215.87      3.83 o 
   0  10   5      245.75      355.44      5.10 o 
   1  10   5     2052.22     2035.27     15.11 o 
   2  10   5        1.10        1.96      1.36 o 
   3  10   5      601.44      648.66      8.93 o 
   4  10   5       41.63       54.36      3.15 o 
   5  10   5       33.08       37.78      3.06 o 
   6  10   5      108.81      112.37      4.54 o 
   7  10   5       76.11       95.35      5.15 o 
   8  10   5      322.36      344.36     10.42 o 
   9  10   5       12.65        4.82      5.70 o 
  10  10   5      153.87      165.92     11.45 o 
  11  10   5      221.58      239.72     12.55 o 
  12  10   5       56.58       70.06     11.45 o 
  13  10   5      190.04      213.96     17.22 o 
  14  10   5        7.51        7.26      9.72 o 
 -15  11   5       41.64       36.40      8.55 o 
 -14  11   5       94.93      102.65      7.99 o 
 -13  11   5        2.95        1.42      4.64 o 
 -12  11   5      548.60      530.69     13.70 o 
 -11  11   5        0.07       -3.18      3.74 o 
 -10  11   5      380.09      322.30     10.06 o 
  -9  11   5      130.28      129.72      5.29 o 
  -8  11   5      862.62      855.28     12.47 o 
  -7  11   5      850.23      804.10     11.49 o 
  -6  11   5      501.54      442.85      8.34 o 
  -5  11   5      293.35      262.14      6.11 o 
  -4  11   5       26.27       28.74      3.09 o 
  -3  11   5       66.84       54.04      2.91 o 
  -2  11   5     2611.88     2629.19     22.52 o 
  -1  11   5      123.55      112.69      2.90 o 
   0  11   5     2439.30     2484.27     21.88 o 
   1  11   5        0.61        2.44      1.66 o 
   2  11   5      984.96      950.37      9.54 o 
   3  11   5      196.84      195.49      4.92 o 
   4  11   5     1529.79     1460.22     15.71 o 
   5  11   5       54.25       54.35      3.48 o 
   6  11   5       61.51       41.00      3.23 o 
   7  11   5       34.95       39.73      4.25 o 
   8  11   5      118.36      103.64      7.22 o 
   9  11   5      391.86      376.00     15.69 o 
  10  11   5        0.12       -2.42      5.72 o 
  11  11   5        5.22        7.58      6.39 o 
  12  11   5      147.63      153.57     10.01 o 
  13  11   5       10.73        8.45     11.86 o 
  14  11   5        0.41        0.02      7.94 o 
 -15  12   5       26.61       12.96      6.96 o 
 -14  12   5       53.14       44.95      6.72 o 
 -13  12   5        1.07        1.52      4.57 o 
 -12  12   5        4.67        7.69      4.59 o 
 -11  12   5       50.89       40.40      5.58 o 
 -10  12   5      129.93      150.48      9.28 o 
  -9  12   5       19.24       14.53      3.63 o 
  -8  12   5        4.28        9.66      2.78 o 
  -7  12   5      300.11      247.83      6.14 o 
  -6  12   5      663.23      605.97     11.24 o 
  -5  12   5        0.38       -2.09      2.09 o 
  -4  12   5       21.45       24.63      2.98 o 
  -3  12   5       80.48       75.33      3.91 o 
  -2  12   5      132.86      153.21      4.58 o 
  -1  12   5        7.23        4.57      1.76 o 
   0  12   5      177.14      160.88      3.83 o 
   1  12   5        0.11        1.26      1.93 o 
   2  12   5      164.16      172.99      5.77 o 
   3  12   5      161.87      169.05      4.66 o 
   4  12   5        4.39        8.59      2.20 o 
   5  12   5     1470.93     1517.61     16.81 o 
   6  12   5      431.19      423.02      8.33 o 
   7  12   5       30.18       23.48      3.74 o 
   8  12   5      154.95      164.64      9.68 o 
   9  12   5       87.14      112.51     10.16 o 
  10  12   5       53.77       33.75      7.81 o 
  11  12   5       34.72       22.26      7.69 o 
  12  12   5        1.66        5.66      7.39 o 
  13  12   5       81.45       78.61     13.83 o 
  14  12   5        0.02       -0.04      9.00 o 
 -15  13   5        0.07        8.60      6.64 o 
 -14  13   5        0.44       -4.74      4.89 o 
 -13  13   5        4.10        1.36      5.08 o 
 -12  13   5      160.12      153.79      8.72 o 
 -11  13   5        0.40        0.24      3.99 o 
 -10  13   5      160.38      165.65      7.06 o 
  -9  13   5        2.10        0.30      3.39 o 
  -8  13   5        0.13        0.60      2.97 o 
  -7  13   5       51.73       56.07      4.70 o 
  -6  13   5      162.03      149.05      6.07 o 
  -5  13   5      175.78      140.89      5.59 o 
  -4  13   5      225.93      191.05      6.06 o 
  -3  13   5      186.89      164.15      5.68 o 
  -2  13   5      642.62      645.76      9.75 o 
  -1  13   5       38.03       55.62      3.04 o 
   0  13   5       80.52       89.88      5.73 o 
   1  13   5        2.18        0.87      2.16 o 
   2  13   5      630.94      552.25      8.40 o 
   3  13   5      172.56      142.56      4.37 o 
   4  13   5       13.94       12.81      2.40 o 
   5  13   5      177.87      190.98      5.69 o 
   6  13   5      144.93      142.32      7.35 o 
   7  13   5      114.02      109.49      6.71 o 
   8  13   5        0.10        1.06      5.62 o 
   9  13   5       23.56       37.39      7.93 o 
  10  13   5       36.28       30.66      8.11 o 
  11  13   5        1.91        2.27     10.47 o 
  12  13   5        8.87       22.72      8.18 o 
  13  13   5        2.80       -8.01      8.01 o 
 -14  14   5        0.06       -1.44      6.30 o 
 -13  14   5       25.76       19.36      5.45 o 
 -12  14   5       30.12       30.21      5.75 o 
 -11  14   5       75.57       85.79      6.87 o 
 -10  14   5        3.40        0.74      3.51 o 
  -9  14   5      981.72      900.93     25.98 o 
  -8  14   5       83.01       99.79      7.95 o 
  -7  14   5     2146.37     2030.37     29.50 o 
  -6  14   5       44.51       44.31      4.10 o 
  -5  14   5      185.50      169.35      6.20 o 
  -4  14   5      681.49      617.57     11.49 o 
  -3  14   5        0.41        0.06      2.01 o 
  -2  14   5       37.82       41.23      3.90 o 
  -1  14   5       46.75       52.98      3.17 o 
   0  14   5      109.37      105.29      5.40 o 
   1  14   5     1398.72     1380.36     19.49 o 
   2  14   5      611.02      550.42     10.07 o 
   3  14   5       51.94       56.17      3.17 o 
   4  14   5       10.42        7.34      2.29 o 
   5  14   5       59.68       49.36      3.67 o 
   6  14   5      200.09      201.62      7.15 o 
   7  14   5      126.24      131.84      8.09 o 
   8  14   5      154.46      164.86     10.06 o 
   9  14   5      197.18      175.33     19.93 o 
  10  14   5       38.24       53.78     10.18 o 
  11  14   5      287.38      290.03     16.09 o 
  12  14   5        0.01        4.01      7.13 o 
  13  14   5       34.95       41.20     11.14 o 
 -14  15   5        3.14        2.82      6.29 o 
 -13  15   5        4.11       12.64      5.73 o 
 -12  15   5        6.38        6.39      4.99 o 
 -11  15   5       70.37       56.55      6.43 o 
 -10  15   5       12.72        6.56      5.03 o 
  -9  15   5        8.22       -0.05      4.31 o 
  -8  15   5        9.48        8.66      7.64 o 
  -7  15   5      347.76      346.40     13.48 o 
  -6  15   5        1.08        3.26      3.85 o 
  -5  15   5      161.35      173.31      6.38 o 
  -4  15   5      195.00      222.15      7.18 o 
  -3  15   5     1868.23     1777.77     19.92 o 
  -2  15   5     2504.08     2356.35     23.92 o 
  -1  15   5       84.88       84.97      3.72 o 
   0  15   5     1112.28     1117.43     17.20 o 
   1  15   5      118.57      102.85      5.62 o 
   2  15   5        3.67        2.11      2.92 o 
   3  15   5        1.92        7.07      2.03 o 
   4  15   5      197.15      215.76      5.85 o 
   5  15   5      172.72      162.69      7.92 o 
   6  15   5        9.69       12.34      4.63 o 
   7  15   5      193.84      181.14      9.33 o 
   8  15   5        1.36       -5.75      5.75 o 
   9  15   5       23.77       21.06      7.29 o 
  10  15   5        5.84        6.89      6.87 o 
  11  15   5       23.66       21.11      8.49 o 
  12  15   5      130.02      125.94     12.66 o 
  13  15   5        7.58        1.56      7.94 o 
 -14  16   5        9.34        8.73      6.69 o 
 -13  16   5       14.39        4.58      5.46 o 
 -12  16   5       16.92       12.63      5.56 o 
 -11  16   5       60.75       54.98      7.45 o 
 -10  16   5       68.14       64.57      7.93 o 
  -9  16   5       51.73       44.77      7.70 o 
  -8  16   5      231.87      240.03     13.01 o 
  -7  16   5       30.25       27.20      5.68 o 
  -6  16   5      167.72      164.24      9.55 o 
  -5  16   5       61.86       62.78      5.94 o 
  -4  16   5      106.29      122.46      6.80 o 
  -3  16   5       62.41       65.20      4.07 o 
  -2  16   5      403.50      364.43      7.74 o 
  -1  16   5     1045.70     1051.60     16.29 o 
   0  16   5      600.09      557.17     11.92 o 
   1  16   5       10.18        2.95      2.86 o 
   2  16   5      421.39      341.97     13.12 o 
   3  16   5      114.21      115.66      4.46 o 
   4  16   5       26.72       21.59      3.06 o 
   5  16   5       37.14       30.50      5.13 o 
   6  16   5      602.49      595.08     17.63 o 
   7  16   5        4.60       -4.35      4.35 o 
   8  16   5      280.92      273.20     15.36 o 
   9  16   5       75.11       65.91      9.25 o 
  10  16   5      480.60      488.63     33.97 o 
  11  16   5       18.57       17.66     11.49 o 
  12  16   5        0.40        4.83      7.59 o 
 -13  17   5       11.21        3.17      6.03 o 
 -12  17   5       49.89       49.28      8.72 o 
 -11  17   5       23.18       12.24      5.83 o 
 -10  17   5        6.41        7.37      6.25 o 
  -9  17   5       18.71       14.24      6.45 o 
  -8  17   5        3.30        7.98      5.96 o 
  -7  17   5      278.32      263.71     22.15 o 
  -6  17   5       28.58       42.17      6.55 o 
  -5  17   5       13.60        7.37      4.66 o 
  -4  17   5      208.47      209.18      9.49 o 
  -3  17   5      654.93      625.93     11.74 o 
  -2  17   5       69.62       58.94      3.76 o 
  -1  17   5        0.82       -2.31      2.31 o 
   0  17   5     1123.66     1028.91     18.68 o 
   1  17   5      215.56      236.45      9.04 o 
   2  17   5      369.35      371.04     11.52 o 
   3  17   5        1.08        6.75      3.39 o 
   4  17   5      614.56      596.54     13.44 o 
   5  17   5      153.52      161.97      8.63 o 
   6  17   5      423.13      396.84     13.08 o 
   7  17   5       21.78       12.12      5.36 o 
   8  17   5        0.06       -0.91      5.38 o 
   9  17   5        3.37        5.59     10.94 o 
  10  17   5       29.61       28.54      8.41 o 
  11  17   5       46.27       31.83      9.63 o 
  12  17   5        4.24        3.58      7.96 o 
 -13  18   5       10.07        9.15      6.75 o 
 -12  18   5       23.62       37.04      7.60 o 
 -11  18   5       40.96       45.08     13.07 o 
 -10  18   5        0.06       -5.04      5.04 o 
  -9  18   5       72.51       52.36      8.73 o 
  -8  18   5      119.72      118.65     10.90 o 
  -7  18   5      163.86      171.71     13.70 o 
  -6  18   5       16.23        8.81      5.13 o 
  -5  18   5      356.19      325.14     12.63 o 
  -4  18   5      113.43      106.43      7.35 o 
  -3  18   5       41.96       50.44      5.31 o 
  -2  18   5       27.15       22.25      3.37 o 
  -1  18   5      451.80      460.41     10.41 o 
   0  18   5       42.12       30.13      4.94 o 
   1  18   5       98.24      108.19      7.19 o 
   2  18   5       76.63       57.67      6.01 o 
   3  18   5      150.14      148.37      8.82 o 
   4  18   5       90.92       73.89      8.09 o 
   5  18   5      113.85      129.99     13.91 o 
   6  18   5       15.85        9.07      5.19 o 
   7  18   5       34.87       37.15      6.39 o 
   8  18   5      334.59      327.28     14.43 o 
   9  18   5       20.09       27.18      8.54 o 
  10  18   5       83.82       94.67     11.58 o 
  11  18   5       26.98       22.14      9.42 o 
 -12  19   5      182.85      174.87     12.04 o 
 -11  19   5       43.44       40.68      7.50 o 
 -10  19   5       36.65       26.03      8.92 o 
  -9  19   5        4.42        3.08      6.27 o 
  -8  19   5       27.57       47.02      8.35 o 
  -7  19   5        0.00       -4.94      4.94 o 
  -6  19   5       56.12       64.59      7.62 o 
  -5  19   5       27.64       17.75      5.43 o 
  -4  19   5        6.46        2.89      4.26 o 
  -3  19   5       21.56       23.38      5.01 o 
  -2  19   5      257.85      227.89     15.59 o 
  -1  19   5       24.57       19.92      6.56 o 
   0  19   5       94.05       81.99      8.45 o 
   1  19   5       53.91       51.54      6.41 o 
   2  19   5      162.10      145.81     12.91 o 
   3  19   5       73.63       55.53      8.81 o 
   4  19   5       61.51       69.30     10.67 o 
   5  19   5        0.15       -2.47      4.53 o 
   6  19   5      230.66      248.28     11.31 o 
   7  19   5        8.24       11.54      8.44 o 
   8  19   5        8.23        3.90      6.59 o 
   9  19   5        0.98       -3.56      6.64 o 
  10  19   5       34.11       16.07     17.15 o 
  11  19   5        3.61        9.22      9.45 o 
 -12  20   5       65.39       82.54     11.72 o 
 -11  20   5        0.08        9.53      6.53 o 
 -10  20   5        5.20        7.50      7.07 o 
  -9  20   5       27.93       10.57      7.33 o 
  -8  20   5       41.71       49.03      9.12 o 
  -7  20   5      194.56      187.01     11.27 o 
  -6  20   5       91.85      107.92      9.13 o 
  -5  20   5       26.83       13.52      5.58 o 
  -4  20   5       37.81       31.40      6.81 o 
  -3  20   5      247.49      260.05     10.71 o 
  -2  20   5       46.81       45.57      7.52 o 
  -1  20   5      233.17      264.01     13.24 o 
   0  20   5      104.84      117.68      8.74 o 
   1  20   5       79.38       90.58      7.99 o 
   2  20   5        0.04       -4.45      4.45 o 
   3  20   5       42.86       44.53      8.87 o 
   4  20   5      224.06      241.68     15.66 o 
   5  20   5      155.37      140.39     10.95 o 
   6  20   5      128.06      140.93      9.53 o 
   7  20   5        6.77        0.74      5.47 o 
   8  20   5       11.22       31.35     13.47 o 
   9  20   5       51.87       43.82      8.50 o 
  10  20   5        1.28       13.49      8.25 o 
 -11  21   5       14.72       27.98      9.15 o 
 -10  21   5       67.32       84.50     11.16 o 
  -9  21   5      396.45      403.48     18.90 o 
  -8  21   5      298.24      335.90     16.91 o 
  -7  21   5      109.50       80.19     14.30 o 
  -6  21   5      158.94      159.78     10.79 o 
  -5  21   5       95.72       86.26      8.80 o 
  -4  21   5      208.10      235.58     13.68 o 
  -3  21   5       92.62       85.53      9.60 o 
  -2  21   5       86.03       89.72      8.46 o 
  -1  21   5       41.99       35.32      7.18 o 
   0  21   5       20.13       22.42      5.55 o 
   1  21   5      279.48      302.98     12.79 o 
   2  21   5       53.79       55.58      9.64 o 
   3  21   5       12.04       -6.33      6.33 o 
   4  21   5      480.43      508.35     25.82 o 
   5  21   5       52.18       44.72     14.54 o 
   6  21   5       47.80       28.87      6.53 o 
   7  21   5       79.46       77.32      8.57 o 
   8  21   5       89.06       96.93     11.60 o 
   9  21   5       67.04       65.94     11.09 o 
  10  21   5        0.00       -8.38      8.38 o 
 -10  22   5        8.29       17.42      8.90 o 
  -9  22   5        3.07       15.12      7.81 o 
  -8  22   5        0.03        5.54      8.26 o 
  -7  22   5       63.58       63.57      9.35 o 
  -6  22   5       67.54       75.43      9.04 o 
  -5  22   5       36.55       32.29      7.04 o 
  -4  22   5       58.59       49.49      7.41 o 
  -3  22   5        5.85        5.96      6.56 o 
  -2  22   5       10.18       20.73      6.95 o 
  -1  22   5        3.19        8.72     11.00 o 
   0  22   5      192.41      165.21     10.32 o 
   1  22   5       59.10       59.91      8.81 o 
   2  22   5       36.68       41.04      9.12 o 
   3  22   5       14.23       17.78      7.98 o 
   4  22   5       62.92       74.90     11.37 o 
   5  22   5        0.14       13.21      8.53 o 
   6  22   5       99.10       96.02     12.48 o 
   7  22   5        4.96        1.93      8.02 o 
   8  22   5        0.34        3.65      6.99 o 
   9  22   5        1.04       -1.69     11.77 o 
 -10  23   5       63.18       46.97     18.83 o 
  -9  23   5       48.18       49.07     13.26 o 
  -8  23   5       27.17       49.00     11.64 o 
  -7  23   5       32.25       17.33      9.05 o 
  -6  23   5       24.36       27.99      7.18 o 
  -5  23   5       68.77       64.98      8.54 o 
  -4  23   5       52.92       48.19      9.02 o 
  -3  23   5       17.30       10.01      6.63 o 
  -2  23   5      227.84      236.72     14.24 o 
  -1  23   5        4.58        3.03      6.50 o 
   0  23   5        4.78       12.24      5.85 o 
   1  23   5       15.04       -2.82      7.31 o 
   2  23   5      110.44      138.99     13.74 o 
   3  23   5        5.07       -3.43      8.48 o 
   4  23   5      143.91      175.69     15.49 o 
   5  23   5      262.83      282.21     27.07 o 
   6  23   5      180.35      181.15     16.16 o 
   7  23   5        1.72        0.79      6.22 o 
   8  23   5        0.07       11.04      7.90 o 
  -9  24   5        2.28       -4.82     10.14 o 
  -8  24   5        4.23        6.21      9.12 o 
  -7  24   5       12.72       19.99      8.17 o 
  -6  24   5        2.16        8.70      9.64 o 
  -5  24   5       34.53       17.64      9.34 o 
  -4  24   5        0.51       -0.82      7.73 o 
  -3  24   5        5.39        7.55      7.38 o 
  -2  24   5        3.05        9.93      7.18 o 
  -1  24   5        5.44       11.97      7.02 o 
   0  24   5        0.14        5.78      9.12 o 
   1  24   5       77.18       85.09     12.14 o 
   2  24   5       51.47       44.22     10.43 o 
   3  24   5        6.24        7.84      7.99 o 
   4  24   5        0.10        1.66      7.22 o 
   5  24   5       68.49       86.00     12.66 o 
   6  24   5        1.13       -8.13      8.13 o 
   7  24   5      253.67      330.96     21.17 o 
   8  24   5       40.12       37.98     14.66 o 
  -8  25   5      236.80      254.72     26.35 o 
  -7  25   5       29.92        9.79     12.81 o 
  -6  25   5      397.65      424.78     42.49 o 
  -5  25   5      117.20      120.00     24.78 o 
  -4  25   5      117.20      115.93     12.27 o 
  -3  25   5       36.71       30.40      8.84 o 
  -2  25   5      684.61      734.12     24.18 o 
  -1  25   5        1.28       -5.93      7.68 o 
   0  25   5       52.32       90.81     13.20 o 
   1  25   5       50.41       39.51     10.34 o 
   2  25   5      105.99       93.87     13.14 o 
   3  25   5      121.80      138.93     15.40 o 
   4  25   5       26.74       22.86     14.22 o 
   5  25   5      127.17      156.09     16.16 o 
   6  25   5      762.95      874.60     55.52 o 
   7  25   5       26.60       55.52     23.60 o 
  -7  26   5       39.17       34.79     19.56 o 
  -6  26   5      109.63       88.95     23.48 o 
  -5  26   5       37.68       43.80     11.46 o 
  -4  26   5       18.05       11.35      8.23 o 
  -3  26   5       19.13       23.81      9.57 o 
  -2  26   5       19.70       21.64      8.54 o 
  -1  26   5        5.79       -5.01      8.35 o 
   0  26   5       45.67       51.01     10.75 o 
   1  26   5        9.64        8.24      9.10 o 
   2  26   5       21.46       18.09     10.01 o 
   3  26   5      194.05      211.02     17.98 o 
   4  26   5       15.80       20.52     10.51 o 
   5  26   5      169.54      222.41     32.97 o 
  -5  27   5        9.19       19.54     12.92 o 
  -4  27   5      169.47      177.25     21.30 o 
  -3  27   5        0.11        6.41      8.24 o 
  -2  27   5        0.03        0.98      8.04 o 
  -1  27   5       11.94        6.27      9.80 o 
   0  27   5      172.86      196.91     17.69 o 
   1  27   5      174.72      206.76     18.37 o 
   2  27   5       54.08       34.14     18.10 o 
   3  27   5      399.45      448.40     42.46 o 
   4  27   5        5.00      -15.05     15.05 o 
  -3  28   5        0.75        3.94     12.00 o 
  -2  28   5        0.70      -12.30     16.51 o 
  -1  28   5        0.86      -13.94     17.10 o 
   0  28   5       47.38       10.01     19.91 o 
   1  28   5        0.32       21.61     19.62 o 
   2  28   5       59.76       65.94     23.83 o 
 -16   0   6        9.67       16.81     17.33 o 
 -14   0   6      373.88      462.51     37.83 o 
 -12   0   6      319.92      333.48     14.23 o 
 -10   0   6       85.06       63.05      6.41 o 
  -8   0   6      132.31       99.69      5.10 o 
  -6   0   6       81.17      111.74      4.82 o 
  -4   0   6     6572.37     7598.45     69.09 o 
  -2   0   6     1424.93     1504.96     17.02 o 
   0   0   6      639.61      647.96     10.40 o 
   2   0   6       16.06       35.38      2.96 o 
   4   0   6      261.08      260.78      8.13 o 
   6   0   6       13.15        4.50      3.53 o 
   8   0   6      170.77      178.35      9.13 o 
  10   0   6      643.55      576.18     26.47 o 
  12   0   6       70.43       70.95     10.74 o 
  14   0   6      243.53      236.88     17.92 o 
 -16   1   6        2.28        8.91     20.94 o 
 -15   1   6       55.25       52.13     17.48 o 
 -14   1   6        5.24       -8.12      8.12 o 
 -13   1   6       14.10        7.29      6.09 o 
 -12   1   6       10.02        4.45      4.22 o 
 -11   1   6        1.15        4.99      2.94 o 
 -10   1   6        9.70        4.73      2.51 o 
  -9   1   6      156.11      173.87      5.34 o 
  -8   1   6      659.17      659.25      9.70 o 
  -7   1   6      315.76      294.90      5.08 o 
  -6   1   6     1109.40      999.57      9.16 o 
  -5   1   6      630.53      599.45      6.89 o 
  -4   1   6     4314.46     4505.96     30.86 o 
  -3   1   6      156.44      222.12      3.77 o 
  -2   1   6        4.07        8.09      1.01 o 
  -1   1   6      234.20      249.71      3.51 o 
   0   1   6      171.94      215.79      3.91 o 
   1   1   6       65.11       75.22      2.41 o 
   2   1   6      181.60      218.52      3.97 o 
   3   1   6       99.25      111.93      3.24 o 
   4   1   6     1616.14     1525.58     14.71 o 
   5   1   6       36.77       24.11      2.31 o 
   6   1   6     5834.28     5998.04     51.76 o 
   7   1   6      618.34      524.37      9.79 o 
   8   1   6     1503.31     1410.50     19.40 o 
   9   1   6      469.22      394.81     10.55 o 
  10   1   6      128.18      143.05      8.49 o 
  11   1   6      102.32      101.75      8.02 o 
  12   1   6       60.41       54.83      7.01 o 
  13   1   6        0.60        5.86      5.62 o 
  14   1   6       65.52       81.02      8.89 o 
  15   1   6      153.99      201.78     15.11 o 
 -16   2   6        2.38       -9.68     10.28 o 
 -15   2   6       91.25       85.56     15.47 o 
 -14   2   6       52.40       35.24      8.13 o 
 -13   2   6      271.88      247.67     14.22 o 
 -12   2   6        7.28        1.24      4.13 o 
 -11   2   6        3.40       -3.64      3.64 o 
 -10   2   6        0.35       -0.30      2.99 o 
  -9   2   6      456.28      389.48     12.55 o 
  -8   2   6      133.15      141.84      4.59 o 
  -7   2   6     1033.03      925.02     10.83 o 
  -6   2   6      374.34      333.23      5.30 o 
  -5   2   6     3575.30     3435.19     24.70 o 
  -4   2   6     1690.16     1729.21     13.11 o 
  -3   2   6      637.02      696.15      6.20 o 
  -2   2   6     6958.95     7541.11     44.86 o 
  -1   2   6      436.41      504.89      5.29 o 
   0   2   6     1809.52     2139.14     16.29 o 
   1   2   6       27.77       52.43      2.26 o 
   2   2   6        1.49        2.60      1.10 o 
   3   2   6      771.65      564.56      5.85 o 
   4   2   6      560.95      592.18      7.34 o 
   5   2   6      414.25      417.62      7.22 o 
   6   2   6        3.37        7.28      4.10 o 
   7   2   6      364.25      373.80      8.67 o 
   8   2   6      660.52      668.67     12.38 o 
   9   2   6      157.89      126.22      6.17 o 
  10   2   6      550.70      524.61     15.68 o 
  11   2   6       55.62       57.75      9.14 o 
  12   2   6       30.79       34.17      6.44 o 
  13   2   6        2.05       -4.93      5.26 o 
  14   2   6       71.43       80.33     11.11 o 
  15   2   6       59.71       65.62     15.64 o 
 -16   3   6      107.33      143.94     19.87 o 
 -15   3   6       81.13       70.18     10.13 o 
 -14   3   6      129.12      126.33     11.37 o 
 -13   3   6      155.41      159.53     10.36 o 
 -12   3   6       38.17       41.69      5.50 o 
 -11   3   6       48.46       56.66      5.23 o 
 -10   3   6      186.46      185.93      6.89 o 
  -9   3   6       23.33       20.01      3.39 o 
  -8   3   6      431.47      436.38      8.15 o 
  -7   3   6      203.42      224.36      5.62 o 
  -6   3   6      298.89      337.10      5.88 o 
  -5   3   6       25.61       41.33      2.11 o 
  -4   3   6      302.94      281.32      3.74 o 
  -3   3   6      146.10      189.31      3.29 o 
  -2   3   6       10.98       13.52      1.43 o 
  -1   3   6        8.34        9.88      1.16 o 
   0   3   6      375.84      353.82      5.07 o 
   1   3   6       47.45       32.78      1.71 o 
   2   3   6     1066.11     1129.00     10.27 o 
   3   3   6      349.16      392.79      7.61 o 
   4   3   6     1997.08     1982.20     16.09 o 
   5   3   6      515.99      548.27      7.74 o 
   6   3   6      812.82      755.61     10.34 o 
   7   3   6      290.53      295.54      8.93 o 
   8   3   6       33.03       29.67      4.00 o 
   9   3   6       34.09       36.87      4.21 o 
  10   3   6       25.53       29.49      5.25 o 
  11   3   6        0.97        1.46      4.56 o 
  12   3   6       26.32       20.02      5.57 o 
  13   3   6      156.97      161.44     10.25 o 
  14   3   6      191.34      224.68     18.97 o 
  15   3   6        5.64        9.95      9.21 o 
 -16   4   6        8.10       20.14     11.42 o 
 -15   4   6       31.48       28.74      8.72 o 
 -14   4   6      364.63      385.80     17.71 o 
 -13   4   6       95.78      101.84      7.50 o 
 -12   4   6      342.28      344.10     11.46 o 
 -11   4   6      123.75      102.25      6.28 o 
 -10   4   6     1818.97     1713.60     22.03 o 
  -9   4   6      784.23      714.45     12.43 o 
  -8   4   6       98.00       97.87      4.36 o 
  -7   4   6     2003.50     1908.73     19.46 o 
  -6   4   6     1857.11     1814.59     16.78 o 
  -5   4   6      194.95      196.89      4.03 o 
  -4   4   6      585.81      540.93      6.38 o 
  -3   4   6      219.55      239.53      3.94 o 
  -2   4   6       20.94       11.03      1.47 o 
  -1   4   6        8.06       20.64      1.37 o 
   0   4   6        7.38       22.06      1.57 o 
   1   4   6     2237.95     2521.72     18.13 o 
   2   4   6       55.33       38.62      1.92 o 
   3   4   6      330.93      386.92      5.17 o 
   4   4   6       33.79       11.74      1.57 o 
   5   4   6     2075.03     2013.54     18.40 o 
   6   4   6        2.30        4.54      2.00 o 
   7   4   6      664.90      607.80     10.07 o 
   8   4   6       30.86       37.26      3.51 o 
   9   4   6      126.54      118.68      6.76 o 
  10   4   6       59.96       51.20      7.26 o 
  11   4   6        0.05       -5.93      7.68 o 
  12   4   6       84.01       70.30      9.35 o 
  13   4   6       35.78       42.38      9.27 o 
  14   4   6       48.44       50.82     10.79 o 
  15   4   6        1.30        4.18      8.98 o 
 -16   5   6      188.23      213.92     21.02 o 
 -15   5   6       20.18       20.02      8.30 o 
 -14   5   6       15.63        8.17      5.70 o 
 -13   5   6        6.52        9.13      4.77 o 
 -12   5   6        0.04        3.78      4.19 o 
 -11   5   6      201.44      189.22      6.97 o 
 -10   5   6      165.40      151.60      6.75 o 
  -9   5   6      312.49      342.18      7.79 o 
  -8   5   6      344.60      347.44      7.44 o 
  -7   5   6        2.94        2.09      2.06 o 
  -6   5   6        2.66        3.08      1.67 o 
  -5   5   6       57.72       57.91      2.80 o 
  -4   5   6      171.61      220.52      4.32 o 
  -3   5   6       21.44       15.43      1.73 o 
  -2   5   6     3950.63     4038.15     31.14 o 
  -1   5   6        0.58        1.77      0.96 o 
   0   5   6      645.78      523.68      6.48 o 
   1   5   6      354.01      427.40      5.28 o 
   2   5   6       33.46       40.81      1.91 o 
   3   5   6      101.20       98.62      2.99 o 
   4   5   6      195.11      159.01      3.60 o 
   5   5   6      295.74      314.48      5.82 o 
   6   5   6        6.96        1.53      1.96 o 
   7   5   6      511.05      496.50     16.06 o 
   8   5   6      331.63      357.86      8.03 o 
   9   5   6        1.95        0.11      2.78 o 
  10   5   6        1.58       -0.65      4.63 o 
  11   5   6      293.25      296.32     14.89 o 
  12   5   6       29.67       40.62      8.58 o 
  13   5   6        0.18       -4.93      7.40 o 
  14   5   6        2.13        6.85     14.85 o 
 -16   6   6       81.35       67.11     14.64 o 
 -15   6   6       53.63       44.32      9.21 o 
 -14   6   6       51.91       63.03     13.34 o 
 -13   6   6        1.21       -0.77      4.38 o 
 -12   6   6      497.36      484.75     13.58 o 
 -11   6   6      219.24      226.46      8.05 o 
 -10   6   6      202.62      181.03      6.96 o 
  -9   6   6        4.75        2.36      2.47 o 
  -8   6   6      105.61       99.17      4.44 o 
  -7   6   6       12.21       14.79      2.35 o 
  -6   6   6       28.62       11.68      2.09 o 
  -5   6   6       69.97       72.71      3.12 o 
  -4   6   6      240.46      213.81      4.55 o 
  -3   6   6      223.85      191.41      4.12 o 
  -2   6   6     1480.19     1742.16     15.11 o 
  -1   6   6       93.95       78.76      2.11 o 
   0   6   6      513.81      509.61      6.70 o 
   1   6   6     1082.43      995.77      9.38 o 
   2   6   6        4.40        3.32      1.36 o 
   3   6   6        3.54        1.98      1.46 o 
   4   6   6      297.64      286.04      5.34 o 
   5   6   6     2083.26     1947.11     19.53 o 
   6   6   6       67.41       53.64      4.25 o 
   7   6   6       10.36        8.54      2.39 o 
   8   6   6       70.84       73.53      4.19 o 
   9   6   6        0.05        5.51      3.62 o 
  10   6   6       19.55       24.53      7.15 o 
  11   6   6       68.91       67.51      8.81 o 
  12   6   6      171.69      187.65     13.22 o 
  13   6   6        2.11       14.47      8.52 o 
  14   6   6        9.85        8.40      8.75 o 
 -16   7   6       26.38       35.02     12.59 o 
 -15   7   6        1.05       -2.42      7.01 o 
 -14   7   6      145.76      141.97     12.48 o 
 -13   7   6       57.50       71.44      7.06 o 
 -12   7   6       37.38       38.03      5.31 o 
 -11   7   6        3.06        0.63      3.38 o 
 -10   7   6      341.14      319.32      8.86 o 
  -9   7   6       74.88       67.12      4.26 o 
  -8   7   6      934.10      941.53     13.64 o 
  -7   7   6        5.46        4.74      1.98 o 
  -6   7   6       49.36       46.04      2.91 o 
  -5   7   6     1014.93      994.69     11.32 o 
  -4   7   6      390.64      425.69      6.75 o 
  -3   7   6      663.89      694.02      9.23 o 
  -2   7   6      519.28      444.34      5.95 o 
  -1   7   6      151.69      156.71      2.93 o 
   0   7   6      815.68      823.28      8.89 o 
   1   7   6      131.99      185.74      3.53 o 
   2   7   6       10.92        2.59      1.40 o 
   3   7   6        9.38       35.45      2.20 o 
   4   7   6     1169.58     1183.17     13.31 o 
   5   7   6       50.42       50.39      3.36 o 
   6   7   6       45.25       58.65      4.29 o 
   7   7   6     1129.73     1085.56     14.82 o 
   8   7   6        2.84       -0.20      2.48 o 
   9   7   6        7.30        7.12      5.14 o 
  10   7   6      174.20      168.63      9.07 o 
  11   7   6       16.26       11.95      6.42 o 
  12   7   6      245.86      240.37     21.81 o 
  13   7   6       51.51       37.88     10.35 o 
  14   7   6        5.90        2.08      8.68 o 
 -16   8   6        0.34       23.37     11.30 o 
 -15   8   6       83.03       94.70     10.98 o 
 -14   8   6        6.63       10.48      5.47 o 
 -13   8   6       33.79       33.33      5.56 o 
 -12   8   6        2.45        2.23      3.80 o 
 -11   8   6      102.32       85.93      6.60 o 
 -10   8   6      338.28      327.74      8.68 o 
  -9   8   6      487.50      469.79      9.32 o 
  -8   8   6      858.72      809.11     11.06 o 
  -7   8   6       21.15       29.21      3.00 o 
  -6   8   6       10.89       19.44      2.42 o 
  -5   8   6       11.24       12.64      2.01 o 
  -4   8   6       21.48        8.04      2.01 o 
  -3   8   6      362.15      309.13      7.75 o 
  -2   8   6      241.23      208.07      4.78 o 
  -1   8   6     2862.35     2810.21     22.26 o 
   0   8   6       78.64       68.81      3.61 o 
   1   8   6       12.95        9.15      1.56 o 
   2   8   6     1032.15     1068.29     11.81 o 
   3   8   6     1132.37     1214.34     12.70 o 
   4   8   6      468.42      482.81      7.55 o 
   5   8   6        0.82       -0.42      2.33 o 
   6   8   6      207.01      182.44      6.54 o 
   7   8   6     1172.36     1107.69     19.58 o 
   8   8   6      388.49      408.36     14.11 o 
   9   8   6      436.48      425.48     16.06 o 
  10   8   6      419.69      442.00     15.28 o 
  11   8   6      132.58      146.37     11.46 o 
  12   8   6       69.36       57.24     10.87 o 
  13   8   6        0.25        5.08      8.35 o 
  14   8   6        0.01       -2.18     21.17 o 
 -15   9   6        3.80        0.10      8.33 o 
 -14   9   6       57.05       69.88     12.64 o 
 -13   9   6        0.75       -2.03      4.25 o 
 -12   9   6       28.87       30.91      6.21 o 
 -11   9   6       62.41       62.65      5.88 o 
 -10   9   6      136.35      167.03      6.32 o 
  -9   9   6       57.43       53.73      4.08 o 
  -8   9   6       41.68       30.25      3.07 o 
  -7   9   6      102.10       99.79      4.43 o 
  -6   9   6      711.18      691.13      9.64 o 
  -5   9   6      221.06      174.68      4.61 o 
  -4   9   6       89.27       97.49      3.91 o 
  -3   9   6      490.73      494.38      7.78 o 
  -2   9   6      221.12      177.05      4.68 o 
  -1   9   6        0.01        2.05      1.55 o 
   0   9   6     2662.24     2592.03     25.11 o 
   1   9   6      239.40      253.86      4.96 o 
   2   9   6      533.97      462.99      7.31 o 
   3   9   6       73.87       90.56      3.47 o 
   4   9   6      260.90      230.43      6.94 o 
   5   9   6       23.76       25.36      2.73 o 
   6   9   6       99.84       75.45      4.56 o 
   7   9   6      217.19      260.99      8.16 o 
   8   9   6      133.98      138.34      7.36 o 
   9   9   6      122.32      119.77     10.59 o 
  10   9   6      310.70      339.05     12.42 o 
  11   9   6        1.16        5.53      5.34 o 
  12   9   6      122.11      118.12     13.21 o 
  13   9   6        2.78       17.18      9.29 o 
  14   9   6       19.41       12.33      9.76 o 
 -15  10   6        7.15       22.09      7.03 o 
 -14  10   6       58.01       72.61      7.22 o 
 -13  10   6        0.18       -3.95      3.95 o 
 -12  10   6      153.34      171.33      8.64 o 
 -11  10   6       51.25       36.83      6.01 o 
 -10  10   6       52.89       51.07      5.00 o 
  -9  10   6       56.89       53.99      3.77 o 
  -8  10   6     1311.25     1229.02     15.65 o 
  -7  10   6      755.89      724.39     10.96 o 
  -6  10   6       22.65       19.47      2.53 o 
  -5  10   6      548.99      517.70      8.83 o 
  -4  10   6      107.15      125.53      4.37 o 
  -3  10   6        4.55        1.77      1.80 o 
  -2  10   6        1.66       -0.70      2.01 o 
  -1  10   6     1941.93     1874.92     19.62 o 
   0  10   6       32.50       23.15      2.43 o 
   1  10   6     1217.19     1234.99     13.24 o 
   2  10   6        0.32        1.83      1.67 o 
   3  10   6     1287.63     1255.03     14.03 o 
   4  10   6      202.88      219.77      5.37 o 
   5  10   6       17.66       17.44      2.59 o 
   6  10   6      709.35      690.27     11.23 o 
   7  10   6      156.18      155.35      7.42 o 
   8  10   6       24.96       15.65      5.48 o 
   9  10   6       11.61       18.79      5.69 o 
  10  10   6      195.91      210.02     15.18 o 
  11  10   6      151.86      170.07     10.92 o 
  12  10   6       11.57        3.81      9.40 o 
  13  10   6        5.14        3.30      7.89 o 
  14  10   6       23.43       31.07     10.58 o 
 -15  11   6       13.98       21.85      8.26 o 
 -14  11   6        7.92        2.56      4.91 o 
 -13  11   6      151.36      144.07      8.67 o 
 -12  11   6       12.70       11.32      5.56 o 
 -11  11   6      177.53      180.23      8.49 o 
 -10  11   6      151.16      139.97      6.91 o 
  -9  11   6        2.66        3.55      3.00 o 
  -8  11   6       86.71       84.95      4.59 o 
  -7  11   6       17.10       14.41      2.64 o 
  -6  11   6      956.56      860.28     12.38 o 
  -5  11   6      155.66      143.29      4.96 o 
  -4  11   6      955.52      884.49     11.91 o 
  -3  11   6      718.94      691.96     11.51 o 
  -2  11   6      312.42      301.31      6.09 o 
  -1  11   6       40.95       60.77      3.25 o 
   0  11   6      392.93      401.94      7.49 o 
   1  11   6      502.21      497.99      8.11 o 
   2  11   6     1059.26     1025.93     12.19 o 
   3  11   6      159.37      155.57      5.30 o 
   4  11   6      202.56      216.06      5.74 o 
   5  11   6      216.61      195.81      5.46 o 
   6  11   6     1355.44     1326.62     15.35 o 
   7  11   6       72.24       77.94      6.12 o 
   8  11   6        0.06       -3.13      4.05 o 
   9  11   6       56.42       56.76      7.30 o 
  10  11   6      247.31      222.24     18.41 o 
  11  11   6        0.12        1.89      7.65 o 
  12  11   6       42.57       33.42      8.72 o 
  13  11   6        0.15        0.29      7.96 o 
 -15  12   6       79.88       68.89      9.80 o 
 -14  12   6       72.67       66.43      7.45 o 
 -13  12   6      323.76      329.15     14.75 o 
 -12  12   6      292.02      275.52     10.81 o 
 -11  12   6      181.63      195.76      9.15 o 
 -10  12   6       71.42       67.93      5.97 o 
  -9  12   6      574.12      578.61     12.14 o 
  -8  12   6        0.11        0.94      3.17 o 
  -7  12   6       29.95       20.33      3.20 o 
  -6  12   6        8.42       11.95      2.78 o 
  -5  12   6      164.99      151.05      5.32 o 
  -4  12   6      622.14      563.41     10.48 o 
  -3  12   6      122.90      145.93      4.75 o 
  -2  12   6        4.42        9.76      2.10 o 
  -1  12   6      928.31      864.71     11.85 o 
   0  12   6       51.05       59.29      3.31 o 
   1  12   6       56.69       52.77      2.96 o 
   2  12   6        3.26       12.00      2.29 o 
   3  12   6      361.24      341.65      6.87 o 
   4  12   6       12.25       13.52      2.55 o 
   5  12   6        6.13        0.36      2.20 o 
   6  12   6       17.32       12.07      3.12 o 
   7  12   6       45.25       45.59      7.21 o 
   8  12   6       56.17       62.93      7.19 o 
   9  12   6      440.50      443.40     17.32 o 
  10  12   6      311.92      310.75     15.56 o 
  11  12   6        0.15        0.57      7.55 o 
  12  12   6       48.49       49.94     13.03 o 
  13  12   6       53.17       44.10     11.58 o 
 -14  13   6       23.31       18.89      6.09 o 
 -13  13   6       10.86       16.32      5.43 o 
 -12  13   6       12.49       12.57      5.17 o 
 -11  13   6        1.05        0.04      4.16 o 
 -10  13   6       14.58       13.01      4.00 o 
  -9  13   6      357.57      332.30      9.46 o 
  -8  13   6        2.14        1.17      3.13 o 
  -7  13   6      238.92      243.51     10.15 o 
  -6  13   6       14.49       21.47      3.10 o 
  -5  13   6       29.22       17.99      3.24 o 
  -4  13   6     2616.67     2416.09     26.38 o 
  -3  13   6     1328.76     1402.32     17.75 o 
  -2  13   6       41.30       35.00      2.91 o 
  -1  13   6       12.97        4.82      2.30 o 
   0  13   6     1285.73     1176.64     14.72 o 
   1  13   6      448.75      444.59      8.42 o 
   2  13   6      908.92      933.02     12.42 o 
   3  13   6       70.71       78.34      3.79 o 
   4  13   6        0.69        0.76      2.02 o 
   5  13   6      144.23      140.20      5.30 o 
   6  13   6      844.66      829.15     12.71 o 
   7  13   6      294.10      288.39      9.93 o 
   8  13   6      165.24      183.19     11.87 o 
   9  13   6      466.13      451.83     19.18 o 
  10  13   6       20.17       27.56      7.91 o 
  11  13   6       14.02       18.64      9.00 o 
  12  13   6       68.01       74.29     12.17 o 
  13  13   6        8.50       -3.52      7.81 o 
 -14  14   6        0.07       -0.08      8.43 o 
 -13  14   6       42.59       47.86      6.79 o 
 -12  14   6        0.87       -0.34      4.77 o 
 -11  14   6        7.43        3.16      4.44 o 
 -10  14   6       57.15       46.44      5.22 o 
  -9  14   6      162.81      140.80      6.84 o 
  -8  14   6      389.99      403.36     11.37 o 
  -7  14   6       33.97       27.71      5.05 o 
  -6  14   6     1248.43     1192.89     19.09 o 
  -5  14   6      103.67       90.19      6.76 o 
  -4  14   6       31.88       30.97      4.00 o 
  -3  14   6        1.14        2.97      2.36 o 
  -2  14   6       74.04       78.60      4.55 o 
  -1  14   6      109.20      126.11      5.21 o 
   0  14   6        0.00       -0.56      1.80 o 
   1  14   6      181.25      174.89      5.13 o 
   2  14   6       50.98       49.28      3.34 o 
   3  14   6       46.60       38.32      3.12 o 
   4  14   6      253.21      271.92      6.74 o 
   5  14   6       34.73       32.95      3.86 o 
   6  14   6        0.05       -2.91      2.91 o 
   7  14   6      134.06      138.26     11.13 o 
   8  14   6       86.54       83.12      9.41 o 
   9  14   6       22.09       12.02      6.74 o 
  10  14   6       12.08       19.68      7.76 o 
  11  14   6       23.04       36.11     13.15 o 
  12  14   6       63.84       49.44     11.55 o 
  13  14   6       14.58       33.80     13.73 o 
 -14  15   6        8.25       25.20      7.20 o 
 -13  15   6        2.56       -3.06      4.94 o 
 -12  15   6       68.59       61.06      7.68 o 
 -11  15   6       14.06       15.12      5.02 o 
 -10  15   6      110.60      112.75      6.55 o 
  -9  15   6       76.82       77.28      6.34 o 
  -8  15   6       63.93       72.08      7.60 o 
  -7  15   6       18.55       19.74      5.28 o 
  -6  15   6       15.66       11.57      4.31 o 
  -5  15   6        0.24        1.14      3.60 o 
  -4  15   6      366.84      396.92      9.15 o 
  -3  15   6      244.29      181.65      6.15 o 
  -2  15   6      998.50     1003.44     16.59 o 
  -1  15   6       15.09        8.38      2.62 o 
   0  15   6     2221.97     2004.58     21.66 o 
   1  15   6      598.03      576.95      9.35 o 
   2  15   6      240.76      277.30      6.54 o 
   3  15   6      187.85      200.03      5.69 o 
   4  15   6     1629.44     1616.00     18.23 o 
   5  15   6      180.15      192.92      7.64 o 
   6  15   6      364.61      363.98     13.26 o 
   7  15   6        0.70       -4.10      4.10 o 
   8  15   6       88.44       76.15      9.54 o 
   9  15   6        7.45        0.87      6.43 o 
  10  15   6       11.51       12.34      7.30 o 
  11  15   6       82.08      101.60     11.48 o 
  12  15   6        4.83       -4.71      8.17 o 
 -13  16   6       38.68       46.70      7.03 o 
 -12  16   6       40.37       28.19      5.97 o 
 -11  16   6        1.44        2.14      4.15 o 
 -10  16   6       13.14        7.69      4.66 o 
  -9  16   6       45.10       40.92     12.11 o 
  -8  16   6       21.64        2.32      6.76 o 
  -7  16   6       13.08       20.26      6.10 o 
  -6  16   6        0.42        9.65      4.56 o 
  -5  16   6       15.92        8.10      4.03 o 
  -4  16   6       20.81       15.51      4.21 o 
  -3  16   6      809.41      762.23     12.89 o 
  -2  16   6      244.27      234.65      7.36 o 
  -1  16   6        0.71        2.16      2.37 o 
   0  16   6      225.63      218.68      6.12 o 
   1  16   6        9.14        7.62      2.37 o 
   2  16   6      154.55      163.35      5.25 o 
   3  16   6      362.43      312.36      8.17 o 
   4  16   6      952.56      945.83     21.12 o 
   5  16   6      119.27      128.43      7.41 o 
   6  16   6       11.64       17.45      5.29 o 
   7  16   6      237.94      237.05     10.82 o 
   8  16   6       24.57        6.97      7.59 o 
   9  16   6       35.67       21.79      8.44 o 
  10  16   6        0.16        3.15      8.01 o 
  11  16   6      204.82      228.45     15.60 o 
  12  16   6       20.14       21.30     10.07 o 
 -13  17   6        8.49        0.29      6.25 o 
 -12  17   6        0.27        2.76      5.22 o 
 -11  17   6       11.77       13.59      4.79 o 
 -10  17   6        7.50        3.96      5.19 o 
  -9  17   6      439.64      424.51     20.82 o 
  -8  17   6        3.31        0.89      5.22 o 
  -7  17   6      119.04      125.65     10.24 o 
  -6  17   6        2.96        0.75      4.53 o 
  -5  17   6      294.96      303.41     11.83 o 
  -4  17   6      437.98      404.29     12.05 o 
  -3  17   6      106.26      111.76      8.24 o 
  -2  17   6      343.73      317.99      9.41 o 
  -1  17   6      130.22      116.35      5.86 o 
   0  17   6      273.66      258.87      8.59 o 
   1  17   6       57.58       70.24      5.93 o 
   2  17   6       22.24       14.40      2.93 o 
   3  17   6        1.54       -0.62      3.66 o 
   4  17   6      214.68      219.32      8.31 o 
   5  17   6      845.53      779.24     16.32 o 
   6  17   6      350.11      375.25     12.85 o 
   7  17   6       79.29       78.44      7.69 o 
   8  17   6        0.04        2.19      5.43 o 
   9  17   6       27.63       23.39      8.00 o 
  10  17   6      163.94      179.20     13.95 o 
  11  17   6        1.67       -1.87      7.12 o 
 -13  18   6        6.21       13.03      7.14 o 
 -12  18   6        3.62       -5.14      5.14 o 
 -11  18   6       28.58       32.88      7.09 o 
 -10  18   6       12.64       12.70      7.68 o 
  -9  18   6       25.76       34.25      8.34 o 
  -8  18   6      133.11      137.26     10.18 o 
  -7  18   6        7.43        5.50      6.08 o 
  -6  18   6      155.27      144.39      9.68 o 
  -5  18   6      235.33      213.03     10.77 o 
  -4  18   6      179.57      171.08      9.60 o 
  -3  18   6      152.50      159.45     10.62 o 
  -2  18   6       50.66       41.03      7.32 o 
  -1  18   6        5.53       10.54      4.19 o 
   0  18   6       51.78       53.80      4.53 o 
   1  18   6      109.33      115.74      8.26 o 
   2  18   6       76.01       72.73      4.90 o 
   3  18   6      301.39      270.43     11.47 o 
   4  18   6      125.73      126.45      7.53 o 
   5  18   6       18.24       10.17      4.87 o 
   6  18   6        2.42        4.51      5.02 o 
   7  18   6       12.90       13.48      5.62 o 
   8  18   6       90.62       85.00      9.25 o 
   9  18   6       15.07        5.63      7.57 o 
  10  18   6        1.73        6.21      7.54 o 
  11  18   6      142.16      169.16     14.30 o 
 -12  19   6       18.09        9.33      8.15 o 
 -11  19   6       57.83       54.18      8.41 o 
 -10  19   6      196.54      199.21     14.47 o 
  -9  19   6       23.79       35.56      8.51 o 
  -8  19   6      136.21      153.32     10.95 o 
  -7  19   6       43.46       43.19      7.26 o 
  -6  19   6       58.98       64.27      7.82 o 
  -5  19   6       52.42       48.55      7.01 o 
  -4  19   6      220.61      181.21     16.33 o 
  -3  19   6      807.17      785.50     21.94 o 
  -2  19   6      570.50      601.91     18.76 o 
  -1  19   6        0.28        2.47      4.61 o 
   0  19   6      315.13      341.74     12.83 o 
   1  19   6       24.54       24.94      6.75 o 
   2  19   6      158.53      162.94     13.48 o 
   3  19   6      127.83      134.94      9.18 o 
   4  19   6      130.15      140.74      9.69 o 
   5  19   6      175.91      176.18      9.79 o 
   6  19   6      220.01      220.29     10.86 o 
   7  19   6        2.66        4.36      5.45 o 
   8  19   6      120.09      144.34     11.25 o 
   9  19   6      110.75       91.07     11.28 o 
  10  19   6       21.56       14.28      8.45 o 
 -11  20   6        0.07        4.03      6.38 o 
 -10  20   6       82.76       77.88     11.12 o 
  -9  20   6        8.48        5.07      6.64 o 
  -8  20   6       98.27      117.50     11.59 o 
  -7  20   6       17.10       18.46      7.12 o 
  -6  20   6        1.60       -5.05      5.05 o 
  -5  20   6       36.95       17.46      7.35 o 
  -4  20   6      204.44      221.35     12.97 o 
  -3  20   6       52.03       51.39      7.90 o 
  -2  20   6      126.11      108.87     13.35 o 
  -1  20   6      104.87      119.78      9.02 o 
   0  20   6       50.37       53.48      7.01 o 
   1  20   6       29.00       17.91      5.60 o 
   2  20   6       57.12       55.47      9.50 o 
   3  20   6       65.78       51.24      7.93 o 
   4  20   6       28.56       35.37      9.34 o 
   5  20   6       83.65      102.81      9.20 o 
   6  20   6        2.18        9.45      5.51 o 
   7  20   6      150.67      156.22     10.34 o 
   8  20   6        0.20        6.46      6.50 o 
   9  20   6       29.81       40.63     11.16 o 
  10  20   6      278.20      292.91     20.60 o 
 -11  21   6        1.69       11.72     12.10 o 
 -10  21   6       13.93       11.27      9.19 o 
  -9  21   6       36.16       65.79     12.50 o 
  -8  21   6        0.89        9.46      7.22 o 
  -7  21   6       72.36       60.64      8.43 o 
  -6  21   6      220.99      214.87     12.13 o 
  -5  21   6        2.54        5.73      6.30 o 
  -4  21   6       16.13       22.98      8.54 o 
  -3  21   6       24.30       15.17     11.18 o 
  -2  21   6        9.14        4.66      4.81 o 
  -1  21   6       25.83       21.14     10.28 o 
   0  21   6       17.32       18.58      5.93 o 
   1  21   6        3.70       -2.44      4.76 o 
   2  21   6        2.39       -3.55      4.87 o 
   3  21   6      331.24      285.02     28.13 o 
   4  21   6        2.26        9.70      7.45 o 
   5  21   6        5.57       15.92      6.68 o 
   6  21   6       28.51       48.17      8.15 o 
   7  21   6       58.92       61.79      8.25 o 
   8  21   6        0.03        8.85      7.73 o 
   9  21   6        8.20       16.88      8.60 o 
 -10  22   6      192.02      199.66     17.95 o 
  -9  22   6        2.28       19.14      9.00 o 
  -8  22   6       83.18       71.49     10.59 o 
  -7  22   6      249.91      256.68     21.83 o 
  -6  22   6        3.90       -8.35      8.35 o 
  -5  22   6       34.31       12.74      7.07 o 
  -4  22   6       31.88       44.80      8.74 o 
  -3  22   6      163.62      166.02     12.38 o 
  -2  22   6        1.71       -0.29      5.15 o 
  -1  22   6      310.50      334.47     14.28 o 
   0  22   6      158.00      147.09     10.21 o 
   1  22   6      312.73      344.13     14.30 o 
   2  22   6       47.98       52.18      9.75 o 
   3  22   6      343.03      354.71     21.96 o 
   4  22   6       97.31      122.28     18.47 o 
   5  22   6      154.81      158.02     14.79 o 
   6  22   6      263.81      265.66     14.02 o 
   7  22   6       47.91       58.86      8.37 o 
   8  22   6        3.96        3.07      7.51 o 
   9  22   6      165.60      165.26     16.92 o 
  -9  23   6       11.63       24.03     10.52 o 
  -8  23   6       92.38      113.28     14.84 o 
  -7  23   6       29.75       -7.91      9.55 o 
  -6  23   6      263.63      292.01     22.44 o 
  -5  23   6        9.37       15.74      7.67 o 
  -4  23   6       15.02        6.39      6.74 o 
  -3  23   6        6.38        1.40      5.83 o 
  -2  23   6       34.19       36.40      8.54 o 
  -1  23   6      201.50      228.30     12.63 o 
   0  23   6      269.92      305.62     14.00 o 
   1  23   6       58.30       60.14      9.32 o 
   2  23   6       42.96       54.71     11.18 o 
   3  23   6        4.57        0.67      9.45 o 
   4  23   6       57.33       53.67     11.37 o 
   5  23   6       15.77        5.32      9.99 o 
   6  23   6       30.75       41.13      8.50 o 
   7  23   6       18.94       17.59      7.69 o 
   8  23   6       15.13       29.46     10.98 o 
  -8  24   6       47.17       36.14     13.81 o 
  -7  24   6        2.13       -2.24      8.31 o 
  -6  24   6        2.13        2.99      7.61 o 
  -5  24   6        0.02        0.69      7.27 o 
  -4  24   6        2.52       -1.88      7.42 o 
  -3  24   6        0.17       -6.04      6.60 o 
  -2  24   6       37.42       37.44     13.80 o 
  -1  24   6       57.87       59.63      8.46 o 
   0  24   6       25.01       31.80      6.95 o 
   1  24   6        8.42       17.84      8.24 o 
   2  24   6        3.69       -2.54      8.52 o 
   3  24   6       27.09       25.64     13.07 o 
   4  24   6      494.73      562.96     30.19 o 
   5  24   6        4.72        8.46     10.93 o 
   6  24   6      184.30      204.85     15.89 o 
   7  24   6       31.72       45.73     12.14 o 
  -7  25   6       24.87       15.88     12.05 o 
  -6  25   6      136.81      166.54     14.37 o 
  -5  25   6       33.53       34.92     11.04 o 
  -4  25   6       22.40       25.31      9.09 o 
  -3  25   6      126.97      139.44     13.78 o 
  -2  25   6       45.52       51.85     10.21 o 
  -1  25   6       97.07       99.43     10.16 o 
   0  25   6        2.31       -3.92      8.09 o 
   1  25   6       26.62       32.49      9.56 o 
   2  25   6      148.65      177.82     17.08 o 
   3  25   6       82.32       68.43     12.31 o 
   4  25   6      335.70      436.03     23.49 o 
   5  25   6       12.39       28.11     18.56 o 
   6  25   6        0.49        1.41     19.56 o 
  -6  26   6       51.52       57.57     15.61 o 
  -5  26   6       20.56       20.34     12.82 o 
  -4  26   6       11.92       23.56      9.01 o 
  -3  26   6       29.58       27.04      9.53 o 
  -2  26   6      143.47      145.53     12.13 o 
  -1  26   6       11.18       22.96     10.04 o 
   0  26   6       25.58       12.31     11.13 o 
   1  26   6        9.19        4.81      9.50 o 
   2  26   6       22.20       15.47      9.52 o 
   3  26   6        0.07       10.33     14.55 o 
   4  26   6       55.88       41.64     20.61 o 
   5  26   6       75.56      104.36     26.82 o 
  -4  27   6        0.01       31.73     13.13 o 
  -3  27   6      154.01      184.05     21.27 o 
  -2  27   6       10.58       23.52     11.74 o 
  -1  27   6        0.11      -14.00     14.00 o 
   0  27   6        0.72       16.10     17.04 o 
   1  27   6       11.83       19.33     18.10 o 
   2  27   6       52.93       95.51     26.06 o 
   3  27   6       78.32      110.09     27.58 o 
 -15   0   7      139.50      127.19     26.06 o 
 -13   0   7       18.99       20.03      9.84 o 
 -11   0   7        3.42        4.03      4.97 o 
  -9   0   7      291.41      293.03     10.41 o 
  -7   0   7      606.07      602.74     12.79 o 
  -5   0   7      153.06      191.30      6.42 o 
  -3   0   7     2496.00     2472.33     26.35 o 
  -1   0   7       86.62       65.81      3.61 o 
   1   0   7     6296.45     6477.57     61.58 o 
   3   0   7      839.86      883.59     16.13 o 
   5   0   7     6151.47     6014.90     73.04 o 
   7   0   7      935.88      757.27     17.59 o 
   9   0   7     1240.68     1122.48     27.10 o 
  11   0   7       48.22       77.89     10.65 o 
  13   0   7       33.84       38.68     30.39 o 
 -15   1   7      133.48      137.40     22.87 o 
 -14   1   7      152.11      168.57     18.49 o 
 -13   1   7      298.11      331.62     20.69 o 
 -12   1   7        0.09       -4.02      4.02 o 
 -11   1   7       10.73       14.45      3.90 o 
 -10   1   7       81.24       64.63      3.97 o 
  -9   1   7        9.96        4.86      2.46 o 
  -8   1   7       17.72        7.71      2.81 o 
  -7   1   7        9.89        6.08      2.01 o 
  -6   1   7     2092.29     2074.66     18.02 o 
  -5   1   7      730.80      848.38     10.34 o 
  -4   1   7     1729.69     1858.75     14.56 o 
  -3   1   7       58.91       30.69      1.70 o 
  -2   1   7       26.30       26.32      1.31 o 
  -1   1   7        1.29       18.98      1.36 o 
   0   1   7      646.56      739.13      7.29 o 
   1   1   7      987.09      969.19      9.16 o 
   2   1   7      255.18      242.62      4.58 o 
   3   1   7       47.60       83.82      3.13 o 
   4   1   7       97.94      127.56      4.43 o 
   5   1   7        8.12       28.44      3.56 o 
   6   1   7      154.57      154.51      5.50 o 
   7   1   7      308.37      288.75      7.54 o 
   8   1   7      247.09      255.01      7.99 o 
   9   1   7       84.29       92.28      7.42 o 
  10   1   7       42.91       52.22      8.47 o 
  11   1   7      309.78      315.39     12.70 o 
  12   1   7        1.05        5.66      5.46 o 
  13   1   7        3.79        7.14      8.51 o 
  14   1   7       22.43       21.15      7.86 o 
 -15   2   7        3.13       -1.00      9.58 o 
 -14   2   7       32.41        6.32      9.94 o 
 -13   2   7        7.34        5.46      6.25 o 
 -12   2   7      213.44      212.87      8.59 o 
 -11   2   7       47.78       48.31      5.01 o 
 -10   2   7      824.32      782.10     19.59 o 
  -9   2   7      103.24       93.86      4.79 o 
  -8   2   7     1344.98     1188.19     15.70 o 
  -7   2   7       13.79       21.61      2.54 o 
  -6   2   7       73.46       98.35      3.20 o 
  -5   2   7      985.67     1022.27     10.70 o 
  -4   2   7     1609.57     1578.43     13.42 o 
  -3   2   7      134.34      145.90      2.93 o 
  -2   2   7      626.48      650.05      5.67 o 
  -1   2   7      328.37      376.90      4.35 o 
   0   2   7     1312.42     1537.46     11.43 o 
   1   2   7     3856.30     4395.90     28.28 o 
   2   2   7      139.81      137.90      3.55 o 
   3   2   7       26.25       12.10      1.66 o 
   4   2   7       48.99       48.20      3.14 o 
   5   2   7       67.42       60.55      3.67 o 
   6   2   7      146.54      122.29      5.01 o 
   7   2   7       32.27       22.39      3.42 o 
   8   2   7      221.74      210.45      7.41 o 
   9   2   7       71.47       76.42      6.29 o 
  10   2   7      492.11      466.91     14.37 o 
  11   2   7       63.77       56.17      8.74 o 
  12   2   7      484.86      484.23     15.78 o 
  13   2   7       12.89       23.03      6.75 o 
  14   2   7        0.41        0.63      7.27 o 
 -15   3   7       33.72       25.11     11.35 o 
 -14   3   7        8.94       14.27     11.42 o 
 -13   3   7      413.44      449.97     13.74 o 
 -12   3   7        1.58        0.32      3.81 o 
 -11   3   7      132.00      141.88      7.18 o 
 -10   3   7      536.04      533.50     12.68 o 
  -9   3   7     2404.31     2251.57     28.07 o 
  -8   3   7      118.28      106.68      4.78 o 
  -7   3   7     1841.95     1812.39     17.56 o 
  -6   3   7      632.98      616.45      8.47 o 
  -5   3   7     3846.87     3887.03     28.51 o 
  -4   3   7      219.84      252.38      4.22 o 
  -3   3   7       27.56       30.46      1.77 o 
  -2   3   7      385.93      317.13      5.67 o 
  -1   3   7      142.31      166.97      2.94 o 
   0   3   7      233.09      249.50      3.67 o 
   1   3   7        4.00        1.69      1.04 o 
   2   3   7      203.44      175.58      3.50 o 
   3   3   7        3.99       -0.03      1.30 o 
   4   3   7       70.13       57.08      3.86 o 
   5   3   7        7.60        8.53      2.13 o 
   6   3   7     1397.03     1397.59     18.34 o 
   7   3   7      713.04      600.44     11.93 o 
   8   3   7      443.92      466.89     11.37 o 
   9   3   7        8.59        9.74      3.75 o 
  10   3   7      932.98      954.19     20.97 o 
  11   3   7      224.72      229.15     11.13 o 
  12   3   7       68.66       68.15      7.74 o 
  13   3   7      102.49      115.81     12.10 o 
  14   3   7        9.34       13.31      9.66 o 
 -15   4   7      117.61      124.02     12.11 o 
 -14   4   7       51.29       52.30      8.26 o 
 -13   4   7        0.27        5.93      4.74 o 
 -12   4   7       65.96       71.56      7.98 o 
 -11   4   7      279.42      261.48      9.07 o 
 -10   4   7      109.91      115.75      7.50 o 
  -9   4   7      375.59      326.35      8.58 o 
  -8   4   7      633.30      600.71     13.51 o 
  -7   4   7       51.90       67.02      3.76 o 
  -6   4   7       42.80       39.03      2.97 o 
  -5   4   7     1601.33     1545.58     14.35 o 
  -4   4   7      173.58      184.81      3.88 o 
  -3   4   7      542.40      572.15      7.09 o 
  -2   4   7     3402.17     3634.60     23.90 o 
  -1   4   7     2168.41     2306.43     16.24 o 
   0   4   7       33.83       46.42      1.90 o 
   1   4   7     1389.88     1354.67     10.82 o 
   2   4   7       78.22      100.00      2.81 o 
   3   4   7     1442.12     1345.34     11.77 o 
   4   4   7      131.95      124.63      4.05 o 
   5   4   7      387.40      368.86      8.10 o 
   6   4   7      526.26      487.62      9.89 o 
   7   4   7      143.21      157.00      7.00 o 
   8   4   7      185.25      186.82      7.02 o 
   9   4   7      254.36      245.90     12.32 o 
  10   4   7       11.74        8.04      4.96 o 
  11   4   7      200.38      217.68     17.75 o 
  12   4   7       71.07       80.13     10.62 o 
  13   4   7      263.63      257.87     15.77 o 
  14   4   7       13.65       30.91     10.17 o 
 -16   5   7       58.12       72.50     14.76 o 
 -15   5   7       31.11       51.30      9.67 o 
 -14   5   7        2.82        4.71      5.04 o 
 -13   5   7       24.00       25.08      6.76 o 
 -12   5   7       14.38       16.55      4.51 o 
 -11   5   7      266.84      293.72      9.75 o 
 -10   5   7      268.95      230.62      7.91 o 
  -9   5   7        6.27        4.96      3.09 o 
  -8   5   7      130.43      153.93      5.39 o 
  -7   5   7       12.96        5.67      2.75 o 
  -6   5   7      720.04      679.32      9.19 o 
  -5   5   7     1098.97      970.34     10.34 o 
  -4   5   7       35.03       26.40      2.20 o 
  -3   5   7      338.48      329.96      5.34 o 
  -2   5   7      352.37      340.56      5.07 o 
  -1   5   7       25.80       20.55      1.55 o 
   0   5   7      664.48      703.09      7.66 o 
   1   5   7      311.52      258.90      4.14 o 
   2   5   7      143.17      104.35      2.99 o 
   3   5   7      115.71      134.90      3.36 o 
   4   5   7       26.35       37.74      2.44 o 
   5   5   7      146.53      168.87      6.96 o 
   6   5   7      356.36      340.76      7.33 o 
   7   5   7      805.61      806.61     12.75 o 
   8   5   7      380.70      338.04      8.06 o 
   9   5   7       32.36       23.50      4.99 o 
  10   5   7       30.10       33.88      5.82 o 
  11   5   7       77.24       97.59     10.21 o 
  12   5   7       16.14       17.59      7.47 o 
  13   5   7        2.35       -3.89      6.98 o 
  14   5   7       26.95       11.01     19.03 o 
 -16   6   7      103.84       70.10     15.11 o 
 -15   6   7      101.22      130.28     12.81 o 
 -14   6   7        5.34       -1.83      4.89 o 
 -13   6   7       31.87       40.62      6.18 o 
 -12   6   7       12.59       18.08      4.87 o 
 -11   6   7      138.43      141.62      7.27 o 
 -10   6   7       71.50       69.26      5.21 o 
  -9   6   7      116.08      108.98      5.30 o 
  -8   6   7     2439.76     2283.37     24.66 o 
  -7   6   7      751.46      737.03     10.19 o 
  -6   6   7     1515.62     1427.99     15.10 o 
  -5   6   7      851.95      815.71     10.16 o 
  -4   6   7      187.33      182.54      4.46 o 
  -3   6   7      113.06      114.47      3.51 o 
  -2   6   7       11.37        8.36      1.72 o 
  -1   6   7       24.50       45.30      2.58 o 
   0   6   7      749.60      853.88     10.28 o 
   1   6   7      790.32      873.86      8.91 o 
   2   6   7       63.48       64.35      2.89 o 
   3   6   7       52.78       48.70      2.63 o 
   4   6   7      490.53      493.19      7.41 o 
   5   6   7       16.10       17.01      2.50 o 
   6   6   7      302.46      332.34      7.32 o 
   7   6   7       15.84       17.13      2.97 o 
   8   6   7       17.42       15.84      3.87 o 
   9   6   7      217.70      232.97     13.83 o 
  10   6   7      279.89      290.46     14.63 o 
  11   6   7        9.71       14.62      6.85 o 
  12   6   7        5.68       10.01      7.32 o 
  13   6   7       13.69       25.85     29.75 o 
  14   6   7        6.00       -7.56      8.00 o 
 -16   7   7      103.10      145.17     18.74 o 
 -15   7   7       16.45       25.75      7.25 o 
 -14   7   7        2.23        8.88      5.44 o 
 -13   7   7        0.36        5.33      4.96 o 
 -12   7   7        0.29        4.73      4.46 o 
 -11   7   7        1.42        0.37      3.43 o 
 -10   7   7       67.26       71.00      5.28 o 
  -9   7   7        0.67        0.55      2.54 o 
  -8   7   7        1.29        0.42      2.41 o 
  -7   7   7      161.28      145.89      4.70 o 
  -6   7   7      234.42      220.43      5.98 o 
  -5   7   7       50.96       45.89      2.87 o 
  -4   7   7      802.47      754.13     11.12 o 
  -3   7   7       52.22       73.52      3.31 o 
  -2   7   7      269.26      231.57      5.95 o 
  -1   7   7      359.12      342.82      6.38 o 
   0   7   7     4970.78     4989.91     40.77 o 
   1   7   7      319.15      299.14      4.66 o 
   2   7   7     2692.84     2798.69     22.52 o 
   3   7   7       17.16       16.43      2.16 o 
   4   7   7     3193.95     3118.03     28.68 o 
   5   7   7     3214.25     2964.85     31.34 o 
   6   7   7     1310.91     1293.42     19.97 o 
   7   7   7       43.44       47.34      4.24 o 
   8   7   7      369.15      356.48     10.57 o 
   9   7   7       11.73       15.97      4.84 o 
  10   7   7      123.15      131.90     16.21 o 
  11   7   7       48.59       53.45      8.85 o 
  12   7   7       95.41      104.78     11.13 o 
  13   7   7       20.42       20.55      9.35 o 
  14   7   7      140.16      156.50     16.14 o 
 -15   8   7        8.42       16.48      6.70 o 
 -14   8   7      240.51      276.26     12.06 o 
 -13   8   7      111.38      130.05      8.84 o 
 -12   8   7      108.91      113.20      7.48 o 
 -11   8   7       79.28       84.26      5.94 o 
 -10   8   7      151.96      160.26      6.96 o 
  -9   8   7      214.63      204.95      7.51 o 
  -8   8   7      153.83      147.84      5.06 o 
  -7   8   7      534.36      498.63      9.00 o 
  -6   8   7      341.20      310.27      6.44 o 
  -5   8   7       54.21       43.10      2.87 o 
  -4   8   7      421.24      455.41      7.13 o 
  -3   8   7       69.82       68.48      3.35 o 
  -2   8   7      186.50      200.33      5.39 o 
  -1   8   7       29.07       23.77      2.38 o 
   0   8   7      940.21      950.69     12.77 o 
   1   8   7       39.69       33.63      2.35 o 
   2   8   7        0.85       11.70      1.98 o 
   3   8   7      126.12       91.87      3.65 o 
   4   8   7       55.63       48.45      3.10 o 
   5   8   7      155.12      142.36      5.24 o 
   6   8   7      409.15      403.18      9.68 o 
   7   8   7      232.44      196.58      8.83 o 
   8   8   7       28.52       31.12      5.58 o 
   9   8   7      138.74      151.18      8.60 o 
  10   8   7       85.05      104.31      8.13 o 
  11   8   7        1.28        0.16      7.22 o 
  12   8   7       39.28       36.96     11.54 o 
  13   8   7       50.60       75.99     16.25 o 
  14   8   7        3.05       -1.78     10.48 o 
 -15   9   7        1.56       12.80      6.87 o 
 -14   9   7       35.76       45.64      6.81 o 
 -13   9   7        4.89       -0.19      6.19 o 
 -12   9   7       63.03       79.96      6.63 o 
 -11   9   7      446.70      430.86     11.27 o 
 -10   9   7       34.36       40.05      4.71 o 
  -9   9   7      268.48      271.11      7.45 o 
  -8   9   7      259.21      228.53      6.12 o 
  -7   9   7      372.53      380.80      7.58 o 
  -6   9   7       74.96       78.56      3.78 o 
  -5   9   7      182.16      174.93      4.82 o 
  -4   9   7     1467.19     1244.46     14.62 o 
  -3   9   7       68.23       75.09      3.56 o 
  -2   9   7     1293.22     1337.60     15.89 o 
  -1   9   7       72.38       89.57      3.69 o 
   0   9   7      317.85      286.11      6.08 o 
   1   9   7      154.77      174.40      4.70 o 
   2   9   7       45.75       48.09      3.33 o 
   3   9   7     1623.48     1648.83     16.31 o 
   4   9   7      308.24      280.35      6.45 o 
   5   9   7       71.65       61.90      3.78 o 
   6   9   7       99.56       94.60      6.26 o 
   7   9   7        1.47        0.97      3.31 o 
   8   9   7      277.59      267.83     11.70 o 
   9   9   7      225.41      244.48     13.23 o 
  10   9   7        5.07       10.34      5.41 o 
  11   9   7       61.55       80.27     11.34 o 
  12   9   7       21.97       14.77      8.22 o 
  13   9   7       24.33       24.93     10.09 o 
 -15  10   7      130.31      132.75     12.61 o 
 -14  10   7       17.59       10.84      5.60 o 
 -13  10   7        1.98        4.04      4.64 o 
 -12  10   7        4.13        5.95      4.33 o 
 -11  10   7        0.23       -1.41      3.87 o 
 -10  10   7        6.27       11.55      3.88 o 
  -9  10   7        0.07        4.07      2.83 o 
  -8  10   7       49.16       37.93      3.69 o 
  -7  10   7      195.92      200.95      5.80 o 
  -6  10   7       78.30       86.41      3.97 o 
  -5  10   7       50.80       44.76      3.36 o 
  -4  10   7      463.57      426.49      7.99 o 
  -3  10   7       47.95       44.89      3.33 o 
  -2  10   7        0.18        0.14      1.82 o 
  -1  10   7      237.34      236.54      5.68 o 
   0  10   7       18.39       22.48      2.74 o 
   1  10   7       97.66       87.28      3.86 o 
   2  10   7       22.44       19.12      3.12 o 
   3  10   7      211.03      213.54      5.32 o 
   4  10   7      183.51      158.88      4.92 o 
   5  10   7      452.68      445.04      8.10 o 
   6  10   7       86.24       97.31      5.67 o 
   7  10   7      282.70      316.66     10.95 o 
   8  10   7       10.24       14.14      5.38 o 
   9  10   7       97.26      117.37     16.88 o 
  10  10   7       25.32       31.71      7.54 o 
  11  10   7       36.09       64.29     10.87 o 
  12  10   7        0.43        7.95      8.11 o 
  13  10   7       10.37       17.74      9.37 o 
 -15  11   7        5.63       19.12      7.23 o 
 -14  11   7        2.38        1.25      5.04 o 
 -13  11   7       66.68       64.87      6.94 o 
 -12  11   7       11.22       12.58      4.87 o 
 -11  11   7        1.49       -3.84      3.90 o 
 -10  11   7       66.50       56.39      5.26 o 
  -9  11   7      400.05      361.88     11.08 o 
  -8  11   7      100.24       97.58      5.21 o 
  -7  11   7      200.89      180.61      5.64 o 
  -6  11   7       75.52       79.88      4.42 o 
  -5  11   7      209.08      202.63      6.15 o 
  -4  11   7      216.76      167.49      5.37 o 
  -3  11   7      267.39      254.62      6.59 o 
  -2  11   7       18.43       19.26      2.75 o 
  -1  11   7       95.00      115.94      4.35 o 
   0  11   7     2403.57     2356.73     24.53 o 
   1  11   7       23.23       20.64      2.67 o 
   2  11   7      300.67      316.08      6.60 o 
   3  11   7       56.07       59.47      3.55 o 
   4  11   7      443.96      462.57      8.53 o 
   5  11   7      301.64      292.99      7.69 o 
   6  11   7      217.88      210.12      7.23 o 
   7  11   7      333.43      347.39     11.49 o 
   8  11   7     1212.72     1167.74     24.74 o 
   9  11   7      244.28      263.35     14.02 o 
  10  11   7       38.47       17.70     11.80 o 
  11  11   7       72.41       54.65     10.72 o 
  12  11   7       31.89       41.30     10.30 o 
  13  11   7        0.17       -2.81      8.56 o 
 -14  12   7        0.73        3.99      7.96 o 
 -13  12   7        7.16        7.61      5.00 o 
 -12  12   7       40.88       37.61      5.91 o 
 -11  12   7       65.86       75.99      6.79 o 
 -10  12   7      672.68      660.14     13.84 o 
  -9  12   7       70.86       71.07      4.91 o 
  -8  12   7      106.74      118.13      6.04 o 
  -7  12   7      522.23      541.40     11.06 o 
  -6  12   7      533.90      569.46     10.25 o 
  -5  12   7      423.45      377.16      7.98 o 
  -4  12   7      133.38      132.01      4.95 o 
  -3  12   7        3.18       -0.49      2.10 o 
  -2  12   7      433.53      424.11      8.40 o 
  -1  12   7       17.42        5.86      2.52 o 
   0  12   7      372.51      384.34      7.91 o 
   1  12   7        3.61        3.23      2.13 o 
   2  12   7       20.07       15.07      2.72 o 
   3  12   7      586.68      582.94     11.13 o 
   4  12   7      187.03      176.99      5.60 o 
   5  12   7      111.92      112.39      5.38 o 
   6  12   7        7.31       12.33      3.42 o 
   7  12   7      295.11      270.32     10.77 o 
   8  12   7      136.39      132.28     12.07 o 
   9  12   7       79.49       94.50     10.53 o 
  10  12   7        3.99       -2.52     14.61 o 
  11  12   7        9.42        6.84     11.01 o 
  12  12   7       29.64       23.44      9.67 o 
  13  12   7        0.47       14.46     11.51 o 
 -14  13   7       19.56        8.77      5.55 o 
 -13  13   7        0.21        2.84      4.97 o 
 -12  13   7       68.33       75.30      7.23 o 
 -11  13   7       11.60       12.49      4.81 o 
 -10  13   7       68.94       72.77      5.37 o 
  -9  13   7      172.79      167.14      7.36 o 
  -8  13   7       98.65      108.17      6.06 o 
  -7  13   7      298.51      276.70      8.91 o 
  -6  13   7      109.78      101.26      5.42 o 
  -5  13   7       26.39       22.63      3.17 o 
  -4  13   7      151.31      151.05      5.63 o 
  -3  13   7      370.65      347.54      7.85 o 
  -2  13   7        7.97        5.63      2.29 o 
  -1  13   7     1251.69     1086.42     13.89 o 
   0  13   7      115.75      111.22      4.70 o 
   1  13   7      626.26      588.55      9.81 o 
   2  13   7       55.39       51.63      3.64 o 
   3  13   7      161.57      151.25      5.37 o 
   4  13   7       27.45       26.26      3.16 o 
   5  13   7      120.58      119.98      5.65 o 
   6  13   7        0.07       -0.85      3.24 o 
   7  13   7       15.90       21.47      5.73 o 
   8  13   7       13.65       20.85      6.14 o 
   9  13   7       14.99       13.58      8.06 o 
  10  13   7        0.11       -0.15      7.35 o 
  11  13   7       10.31       -6.60      9.66 o 
  12  13   7       27.56       32.81     10.56 o 
 -14  14   7        1.31       16.75      6.53 o 
 -13  14   7        1.78        0.83      6.14 o 
 -12  14   7       10.02        7.75      4.95 o 
 -11  14   7       49.35       38.66      5.93 o 
 -10  14   7        2.75        2.03      4.08 o 
  -9  14   7        0.44       -0.39      3.48 o 
  -8  14   7      294.05      315.03     13.24 o 
  -7  14   7      257.90      251.26      8.66 o 
  -6  14   7       94.91       81.12      5.47 o 
  -5  14   7      878.53      800.71     13.38 o 
  -4  14   7       28.13       30.78      3.49 o 
  -3  14   7      577.41      526.51      9.87 o 
  -2  14   7      129.15      103.52      4.68 o 
  -1  14   7      946.50      875.56     15.14 o 
   0  14   7      141.84      152.42      5.20 o 
   1  14   7       75.28       90.78      4.32 o 
   2  14   7      216.03      242.08      6.52 o 
   3  14   7      459.92      470.35      8.78 o 
   4  14   7        7.81        3.74      2.98 o 
   5  14   7      636.86      599.17     13.00 o 
   6  14   7       40.44       61.50      5.50 o 
   7  14   7       84.66       76.11      8.32 o 
   8  14   7      101.47      118.66     10.82 o 
   9  14   7      176.14      168.19     12.95 o 
  10  14   7       11.37        9.10      8.79 o 
  11  14   7       53.62       51.03     16.92 o 
  12  14   7        1.37        4.08     10.80 o 
 -14  15   7        0.20       -4.17      5.84 o 
 -13  15   7       25.08       16.92      6.15 o 
 -12  15   7      427.76      418.79     13.90 o 
 -11  15   7       75.83       87.00      7.34 o 
 -10  15   7      153.93      170.21      7.71 o 
  -9  15   7       20.32       16.72      4.19 o 
  -8  15   7        2.54        3.75      4.01 o 
  -7  15   7       30.23       33.45      4.97 o 
  -6  15   7      821.94      749.91     16.68 o 
  -5  15   7       32.31       27.01      4.91 o 
  -4  15   7       50.82       59.22      6.41 o 
  -3  15   7      353.51      327.30      9.02 o 
  -2  15   7        0.02       -1.60      2.27 o 
  -1  15   7       93.65       90.39      4.31 o 
   0  15   7      718.53      636.88     10.46 o 
   1  15   7      173.20      164.82      6.78 o 
   2  15   7      130.29      134.07      5.59 o 
   3  15   7        0.51       -0.43      2.71 o 
   4  15   7       20.63       19.78      4.54 o 
   5  15   7       23.11       23.89      4.43 o 
   6  15   7        2.18        2.20      3.73 o 
   7  15   7      500.73      498.89     14.78 o 
   8  15   7      313.36      312.23     15.70 o 
   9  15   7       12.40        6.97      7.01 o 
  10  15   7       52.34       58.52     11.43 o 
  11  15   7       15.13       15.16      9.57 o 
  12  15   7       29.29       37.80     11.06 o 
 -13  16   7       32.96       36.06      7.44 o 
 -12  16   7        6.96        3.50      5.24 o 
 -11  16   7       76.95       48.59      5.75 o 
 -10  16   7      158.20      142.63      8.36 o 
  -9  16   7       23.56       15.21      5.18 o 
  -8  16   7        7.63        3.65      4.33 o 
  -7  16   7       11.21        7.94      6.54 o 
  -6  16   7        3.96       -0.31      4.81 o 
  -5  16   7        6.20       10.73      5.64 o 
  -4  16   7      189.34      194.87      9.92 o 
  -3  16   7       19.85        9.21      4.49 o 
  -2  16   7      349.08      329.82     10.65 o 
  -1  16   7       63.96       77.55      5.08 o 
   0  16   7      780.91      725.44     12.04 o 
   1  16   7      116.44      111.94      5.13 o 
   2  16   7        4.31       11.56      3.81 o 
   3  16   7       11.36       18.80      4.41 o 
   4  16   7      355.46      332.39      9.80 o 
   5  16   7       46.25       60.25      5.72 o 
   6  16   7       64.31       64.23      5.92 o 
   7  16   7        5.76       -2.27      4.75 o 
   8  16   7       56.12       51.27     11.73 o 
   9  16   7       16.86       12.41      7.38 o 
  10  16   7      151.89      163.43     27.06 o 
  11  16   7       53.60       58.98     17.80 o 
 -13  17   7        5.70       10.89      6.87 o 
 -12  17   7       15.03       16.14      5.79 o 
 -11  17   7        4.33        9.55      4.69 o 
 -10  17   7       92.49       87.52      7.19 o 
  -9  17   7        2.81       12.90      6.01 o 
  -8  17   7       43.09       38.96      6.99 o 
  -7  17   7        7.27       11.10      5.72 o 
  -6  17   7       48.49       52.89      6.92 o 
  -5  17   7      557.38      530.21     27.06 o 
  -4  17   7        7.05        7.12      5.11 o 
  -3  17   7       68.64       76.34      8.08 o 
  -2  17   7        1.16        3.33      4.10 o 
  -1  17   7       49.32       43.73      5.65 o 
   0  17   7      418.04      380.48     13.15 o 
   1  17   7       18.32       21.02      4.41 o 
   2  17   7     1109.86     1083.42     19.23 o 
   3  17   7       38.99       23.82      4.84 o 
   4  17   7      109.10      115.34      7.31 o 
   5  17   7       60.09       58.65      6.21 o 
   6  17   7      358.00      355.08     15.81 o 
   7  17   7        2.56        5.97      5.33 o 
   8  17   7       98.57       98.61     12.15 o 
   9  17   7      209.21      172.95     13.46 o 
  10  17   7       94.34      107.84     25.50 o 
  11  17   7        0.10       -6.81      7.51 o 
 -12  18   7        4.33        3.04      5.94 o 
 -11  18   7      295.03      298.77     17.60 o 
 -10  18   7       34.16       34.69      8.74 o 
  -9  18   7       22.00       21.90      7.31 o 
  -8  18   7      235.94      227.43     12.18 o 
  -7  18   7        1.51       -1.24      5.29 o 
  -6  18   7       58.79       49.71      8.16 o 
  -5  18   7       15.37        5.73      7.94 o 
  -4  18   7       32.56       33.15      7.00 o 
  -3  18   7      970.71      915.06     23.59 o 
  -2  18   7      162.50      160.93     13.54 o 
  -1  18   7       75.76       82.65      6.92 o 
   0  18   7      108.52       99.17      8.23 o 
   1  18   7       11.00       13.70      5.17 o 
   2  18   7       61.43       54.53      5.82 o 
   3  18   7      279.76      277.66     10.25 o 
   4  18   7      157.00      161.75      8.46 o 
   5  18   7       83.19       84.44      7.83 o 
   6  18   7      264.60      230.48     11.16 o 
   7  18   7       96.51       98.49      8.62 o 
   8  18   7      278.42      304.86     16.45 o 
   9  18   7       10.09       13.10      7.90 o 
  10  18   7       11.64       -6.58     14.33 o 
 -12  19   7        0.14        0.16      6.52 o 
 -11  19   7       57.77       77.70     10.31 o 
 -10  19   7       57.03       68.86     12.24 o 
  -9  19   7       36.12       24.71      7.99 o 
  -8  19   7       50.00       56.36      8.29 o 
  -7  19   7       12.38       15.55      7.16 o 
  -6  19   7       39.83       26.42      7.43 o 
  -5  19   7      471.90      475.66     17.86 o 
  -4  19   7        0.00       -3.97      7.12 o 
  -3  19   7        5.47       -4.97      4.97 o 
  -2  19   7        0.71        4.18      5.43 o 
  -1  19   7        1.32       -1.94      3.99 o 
   0  19   7        0.44       -3.99      3.99 o 
   1  19   7        8.13        0.85      4.96 o 
   2  19   7      433.13      432.81     14.84 o 
   3  19   7       61.08       67.72      7.43 o 
   4  19   7      466.92      419.09     12.73 o 
   5  19   7      111.05      108.86      9.42 o 
   6  19   7        6.68       -3.01      5.06 o 
   7  19   7       19.00       11.49      6.01 o 
   8  19   7       72.89       81.06     25.46 o 
   9  19   7       10.53       13.13      8.00 o 
  10  19   7       26.87       17.71      8.56 o 
 -11  20   7       23.11       31.42      8.83 o 
 -10  20   7      133.93      163.59     16.39 o 
  -9  20   7       33.15       21.57      8.06 o 
  -8  20   7      156.50      154.47     12.78 o 
  -7  20   7      203.00      219.47     15.12 o 
  -6  20   7       52.51       70.40      9.66 o 
  -5  20   7        6.34       -0.90      5.93 o 
  -4  20   7       11.05        4.94      5.87 o 
  -3  20   7        2.05       -1.21      5.47 o 
  -2  20   7        3.33       -5.23      5.23 o 
  -1  20   7       78.83       84.43      8.31 o 
   0  20   7      193.74      200.73     11.71 o 
   1  20   7       86.09      117.95      9.23 o 
   2  20   7        5.01       -0.67      5.02 o 
   3  20   7        6.66        2.81      4.50 o 
   4  20   7       67.79       76.99      8.50 o 
   5  20   7        9.85       18.34      6.55 o 
   6  20   7        0.04       -2.24      6.06 o 
   7  20   7       87.93       66.25      8.54 o 
   8  20   7        3.01        0.42      7.43 o 
   9  20   7       28.93       30.46     12.59 o 
 -10  21   7      367.72      425.13     28.87 o 
  -9  21   7        7.83        6.39      8.72 o 
  -8  21   7       80.61       90.50     11.55 o 
  -7  21   7      235.22      270.06     15.49 o 
  -6  21   7      942.81      968.55     33.07 o 
  -5  21   7        0.12        9.20      6.77 o 
  -4  21   7       82.32       89.40      9.97 o 
  -3  21   7        1.63        1.05      5.70 o 
  -2  21   7       47.61       56.96      8.18 o 
  -1  21   7       25.06       24.60      6.20 o 
   0  21   7       24.40       16.27      6.00 o 
   1  21   7        1.13        6.04      5.45 o 
   2  21   7      284.32      300.90     13.49 o 
   3  21   7       32.86       30.46      7.60 o 
   4  21   7       95.43       77.74      8.98 o 
   5  21   7        0.05        7.60      5.96 o 
   6  21   7      277.12      307.30     14.81 o 
   7  21   7        1.46       -2.63      6.31 o 
   8  21   7      122.17      108.56     12.17 o 
   9  21   7       78.33      109.58     46.94 o 
 -10  22   7        2.66       -1.45     11.36 o 
  -9  22   7        0.57       -8.22      8.22 o 
  -8  22   7      103.15       65.19     11.77 o 
  -7  22   7       53.87       57.85     11.00 o 
  -6  22   7       77.19       93.48     11.84 o 
  -5  22   7       25.84       36.18      8.87 o 
  -4  22   7       28.50       31.79      8.26 o 
  -3  22   7        0.33        8.86      6.30 o 
  -2  22   7      124.61      139.82     10.44 o 
  -1  22   7       91.66       99.70     11.95 o 
   0  22   7        0.00        7.35      5.85 o 
   1  22   7      113.15      120.96     11.40 o 
   2  22   7       14.95       15.39      6.19 o 
   3  22   7      318.62      369.47     28.35 o 
   4  22   7      158.49      156.35     14.92 o 
   5  22   7        0.00        5.84      6.59 o 
   6  22   7       11.71        7.22      7.98 o 
   7  22   7       86.55       89.48     14.16 o 
   8  22   7        3.67       -1.59      9.34 o 
  -9  23   7       82.15       85.47     28.20 o 
  -8  23   7        0.56       -3.01      8.59 o 
  -7  23   7      145.50      174.50     18.88 o 
  -6  23   7        7.78       18.51      8.00 o 
  -5  23   7       70.66       89.60     11.20 o 
  -4  23   7       24.21       32.06      8.46 o 
  -3  23   7      164.64      177.90     12.01 o 
  -2  23   7       22.64       24.93      6.95 o 
  -1  23   7       21.58       22.39      7.18 o 
   0  23   7       13.46       13.98      6.36 o 
   1  23   7       12.17       13.91      6.49 o 
   2  23   7       23.01       10.37     10.99 o 
   3  23   7        4.27       -0.61      7.84 o 
   4  23   7      183.79      230.64     17.42 o 
   5  23   7       86.42       78.31      9.73 o 
   6  23   7       34.28       41.50      9.88 o 
   7  23   7       33.28       28.95     10.82 o 
  -8  24   7       46.19       60.04     15.19 o 
  -7  24   7        3.43       -1.33      7.76 o 
  -6  24   7        5.06       12.40      8.84 o 
  -5  24   7        7.99        8.79      7.53 o 
  -4  24   7       50.14       55.51      9.74 o 
  -3  24   7      120.78      105.87     10.30 o 
  -2  24   7        7.22        5.56      6.01 o 
  -1  24   7       22.37        8.68      6.40 o 
   0  24   7       55.46       53.25      8.49 o 
   1  24   7       17.68       18.52      7.97 o 
   2  24   7        6.87       20.65      8.90 o 
   3  24   7        0.83       -0.89      7.77 o 
   4  24   7        0.36       -6.46      7.96 o 
   5  24   7       68.11       97.03     19.14 o 
   6  24   7        1.74       -6.04     10.10 o 
  -7  25   7        0.49        9.95     12.93 o 
  -6  25   7      399.55      475.80     36.66 o 
  -5  25   7        3.63        5.89      7.84 o 
  -4  25   7      251.76      289.32     20.53 o 
  -3  25   7       39.41       42.23      9.75 o 
  -2  25   7       39.29       30.37      9.24 o 
  -1  25   7       60.16       64.34      9.23 o 
   0  25   7       42.49       63.30      9.17 o 
   1  25   7       32.35       21.16     11.89 o 
   2  25   7      201.18      221.38     17.95 o 
   3  25   7        9.61       12.70      9.96 o 
   4  25   7      589.22      673.52     48.05 o 
   5  25   7      135.44      160.69     29.57 o 
  -5  26   7       16.09       16.98     11.83 o 
  -4  26   7        0.32       11.97     12.02 o 
  -3  26   7       12.60       28.64     12.62 o 
  -2  26   7       32.45       37.88      9.15 o 
  -1  26   7        5.30       -1.84      6.31 o 
   0  26   7        1.59       -3.87      8.91 o 
   1  26   7       17.54       24.22     10.96 o 
   2  26   7       25.59       29.75     19.85 o 
   3  26   7        7.17        7.50     17.39 o 
   4  26   7        1.78      -14.11     16.40 o 
  -3  27   7        2.45        5.29      8.97 o 
  -2  27   7      127.91      163.59     20.95 o 
  -1  27   7        2.16        1.41     17.74 o 
   0  27   7       17.78       16.57     19.85 o 
   1  27   7      125.58      176.91     32.38 o 
 -14   0   8      264.58      256.67     30.57 o 
 -12   0   8        0.30        1.46      7.72 o 
 -10   0   8      146.48      148.70     11.52 o 
  -8   0   8      353.63      283.60     12.18 o 
  -6   0   8     1845.61     1805.83     23.89 o 
  -4   0   8      168.43      229.28      6.35 o 
  -2   0   8      858.84      800.84     10.86 o 
   0   0   8      552.86      542.74     12.70 o 
   2   0   8     1561.60     1882.96     29.07 o 
   4   0   8      141.24      112.35      6.40 o 
   6   0   8      351.94      293.84     10.74 o 
   8   0   8      328.98      319.86     14.67 o 
  10   0   8       13.77        4.56      6.72 o 
  12   0   8      404.64      396.36     21.38 o 
  14   0   8       18.48       35.68     10.65 o 
 -15   1   8        0.20       -9.83      9.83 o 
 -14   1   8        5.10        5.15      7.84 o 
 -13   1   8        0.89        7.12      6.52 o 
 -12   1   8       47.68       48.40      7.97 o 
 -11   1   8      324.19      343.80     10.12 o 
 -10   1   8        0.03        3.01      2.88 o 
  -9   1   8      430.35      400.48     10.53 o 
  -8   1   8        5.28        0.52      2.46 o 
  -7   1   8       79.91      107.87      4.44 o 
  -6   1   8      247.80      266.81      5.98 o 
  -5   1   8      406.07      380.40      6.39 o 
  -4   1   8      821.66      758.47      7.29 o 
  -3   1   8        2.94        3.46      1.25 o 
  -2   1   8      944.24      836.60      7.33 o 
  -1   1   8       39.40       63.24      2.26 o 
   0   1   8       26.82       21.48      1.86 o 
   1   1   8     2103.46     2219.57     20.42 o 
   2   1   8      145.05      160.62      3.98 o 
   3   1   8       44.52       37.92      2.94 o 
   4   1   8      343.00      357.50      7.50 o 
   5   1   8      223.95      207.95      6.18 o 
   6   1   8      317.65      279.01      8.42 o 
   7   1   8      146.85      188.60      7.68 o 
   8   1   8      610.42      558.59     13.07 o 
   9   1   8        4.40        8.06      4.39 o 
  10   1   8     1159.22     1153.02     24.06 o 
  11   1   8        0.06       -0.77      8.77 o 
  12   1   8      629.50      624.58     24.66 o 
  13   1   8        9.13        4.69      7.25 o 
  14   1   8        4.82        1.87      6.23 o 
 -15   2   8       25.41       32.10     12.20 o 
 -14   2   8       91.56      109.44     13.19 o 
 -13   2   8       89.26       73.68      7.52 o 
 -12   2   8      108.51      112.17     11.58 o 
 -11   2   8        5.70        5.38      3.92 o 
 -10   2   8       89.92       88.91      5.90 o 
  -9   2   8       35.73       38.82      3.86 o 
  -8   2   8        3.36        1.56      2.82 o 
  -7   2   8     2089.69     2052.92     20.35 o 
  -6   2   8     1007.07      952.58     11.77 o 
  -5   2   8       26.96       17.78      1.99 o 
  -4   2   8      112.86      126.31      3.28 o 
  -3   2   8       41.04       45.25      2.04 o 
  -2   2   8      249.63      283.19      4.37 o 
  -1   2   8      233.35      174.62      3.23 o 
   0   2   8     1596.21     1781.73     14.77 o 
   1   2   8      236.19      258.39      4.53 o 
   2   2   8       13.71        1.30      1.69 o 
   3   2   8     1706.07     1588.08     17.70 o 
   4   2   8      153.83      147.11      5.07 o 
   5   2   8       51.10       50.21      3.71 o 
   6   2   8      640.44      567.56     11.09 o 
   7   2   8       97.14      118.69      5.86 o 
   8   2   8        1.60        5.25      3.39 o 
   9   2   8       24.58       33.64      5.72 o 
  10   2   8       28.55       31.74      6.06 o 
  11   2   8        0.24       -2.46      4.78 o 
  12   2   8        9.04        1.16      5.40 o 
  13   2   8       91.66      108.04      9.62 o 
  14   2   8        0.08        5.11      9.60 o 
 -15   3   8       65.33       63.27     15.19 o 
 -14   3   8      215.50      267.06     26.75 o 
 -13   3   8       26.79       25.83      6.62 o 
 -12   3   8        1.04       -0.51      3.95 o 
 -11   3   8       36.55       34.45      6.58 o 
 -10   3   8       48.09       44.37      4.91 o 
  -9   3   8       95.61      105.37      5.88 o 
  -8   3   8      190.19      173.04      6.32 o 
  -7   3   8       89.09       96.69      4.13 o 
  -6   3   8        3.86        6.01      2.32 o 
  -5   3   8      977.22     1012.37     10.87 o 
  -4   3   8       23.73       16.41      1.69 o 
  -3   3   8     1069.13     1056.35      9.92 o 
  -2   3   8      372.21      347.39      5.26 o 
  -1   3   8       97.03       73.68      3.37 o 
   0   3   8     1299.34     1504.38     12.50 o 
   1   3   8        1.86        1.77      1.27 o 
   2   3   8       97.42       91.61      3.28 o 
   3   3   8       16.08       15.59      2.08 o 
   4   3   8      466.79      431.61      7.46 o 
   5   3   8        6.04        2.96      2.53 o 
   6   3   8      245.38      218.18      7.07 o 
   7   3   8        8.42        4.14      2.90 o 
   8   3   8        2.87        0.26      3.13 o 
   9   3   8        0.93        2.90      4.35 o 
  10   3   8       88.65      105.07      8.56 o 
  11   3   8      145.05      146.42      9.77 o 
  12   3   8       34.87       31.11      7.86 o 
  13   3   8      154.14      147.43     13.46 o 
  14   3   8        0.34        3.07      8.90 o 
 -15   4   8       90.44       72.24     15.32 o 
 -14   4   8       47.18       63.80      8.44 o 
 -13   4   8        6.70       10.92      5.77 o 
 -12   4   8      121.41      120.83      7.37 o 
 -11   4   8        2.54        5.62      3.81 o 
 -10   4   8        4.56        2.53      3.57 o 
  -9   4   8        0.91        1.36      3.08 o 
  -8   4   8      816.04      785.37     12.47 o 
  -7   4   8      510.05      530.05     11.73 o 
  -6   4   8     1808.07     1702.57     18.18 o 
  -5   4   8     1496.77     1528.13     18.33 o 
  -4   4   8     2940.29     2848.04     22.64 o 
  -3   4   8     2950.85     2914.34     21.20 o 
  -2   4   8       60.26       63.63      2.55 o 
  -1   4   8      928.04      957.68      9.25 o 
   0   4   8        3.28       -1.21      1.21 o 
   1   4   8      262.25      279.37      4.21 o 
   2   4   8       25.49       13.85      3.33 o 
   3   4   8      121.64       97.25      3.55 o 
   4   4   8      208.61      195.61      5.47 o 
   5   4   8     1723.92     1698.31     18.96 o 
   6   4   8        0.11        3.14      2.36 o 
   7   4   8      835.51      755.59     13.46 o 
   8   4   8        0.00       -2.52      3.17 o 
   9   4   8       33.85       34.24      7.66 o 
  10   4   8        0.11        4.61      6.52 o 
  11   4   8        3.29        3.20      4.90 o 
  12   4   8        4.06        3.85      7.74 o 
  13   4   8       93.20      104.41     11.98 o 
  14   4   8       14.62       15.13      8.13 o 
 -15   5   8        0.18       -5.54      8.83 o 
 -14   5   8       93.60      104.53      9.02 o 
 -13   5   8      125.83      135.88     10.07 o 
 -12   5   8      314.75      334.78     10.95 o 
 -11   5   8       16.45       18.20      4.33 o 
 -10   5   8       83.87       81.65      5.95 o 
  -9   5   8       80.84       70.78      6.03 o 
  -8   5   8     1509.56     1327.64     17.67 o 
  -7   5   8       14.17        7.68      2.51 o 
  -6   5   8       33.48       40.93      2.82 o 
  -5   5   8     1775.83     1596.34     20.36 o 
  -4   5   8       22.47        9.15      1.98 o 
  -3   5   8        0.20        3.37      1.70 o 
  -2   5   8      492.45      531.76      7.03 o 
  -1   5   8       26.07       39.99      2.11 o 
   0   5   8      792.75      807.20      8.66 o 
   1   5   8     1985.71     1925.73     15.84 o 
   2   5   8      692.21      653.85      7.79 o 
   3   5   8        4.73        9.09      2.07 o 
   4   5   8        1.60        1.26      2.00 o 
   5   5   8       42.84       24.17      3.57 o 
   6   5   8       12.05        0.82      2.39 o 
   7   5   8       40.12       40.26      3.65 o 
   8   5   8      429.98      428.08     11.88 o 
   9   5   8        3.37        6.19      5.07 o 
  10   5   8      101.72      116.75      8.51 o 
  11   5   8        1.57        3.21      6.71 o 
  12   5   8       25.71       35.75     14.45 o 
  13   5   8        6.08        9.06      7.32 o 
 -15   6   8       16.89       13.72      7.90 o 
 -14   6   8       55.92       38.20      6.64 o 
 -13   6   8        0.78       -1.59      4.61 o 
 -12   6   8      180.58      176.45      8.55 o 
 -11   6   8       11.92        7.20      3.92 o 
 -10   6   8     1491.23     1448.60     20.68 o 
  -9   6   8      236.61      191.48      9.05 o 
  -8   6   8       55.98       55.45      4.26 o 
  -7   6   8      177.20      156.18      5.36 o 
  -6   6   8       79.10       77.48      4.45 o 
  -5   6   8       24.27       14.04      2.31 o 
  -4   6   8      126.95      108.64      3.80 o 
  -3   6   8      201.21      197.74      4.33 o 
  -2   6   8       51.63       67.62      3.53 o 
  -1   6   8       34.50       41.13      2.41 o 
   0   6   8     2377.54     2507.71     23.56 o 
   1   6   8     1451.89     1505.97     14.34 o 
   2   6   8      167.41      139.63      3.83 o 
   3   6   8     1130.92      958.00     12.76 o 
   4   6   8       36.07       50.29      3.21 o 
   5   6   8        1.38        4.41      2.34 o 
   6   6   8      141.84      131.40      6.01 o 
   7   6   8       11.57       19.63      3.94 o 
   8   6   8        0.70        0.42      3.58 o 
   9   6   8        0.45        6.38      5.84 o 
  10   6   8       19.57       21.63      7.24 o 
  11   6   8      110.74      100.45     24.37 o 
  12   6   8        3.02       12.27      7.41 o 
  13   6   8       14.11       14.26      8.13 o 
 -15   7   8       83.82       91.50     10.46 o 
 -14   7   8       36.39       30.93      6.36 o 
 -13   7   8      134.28      142.99     10.52 o 
 -12   7   8       26.38       23.55      5.24 o 
 -11   7   8       24.83       25.87      4.56 o 
 -10   7   8       40.80       32.75      5.32 o 
  -9   7   8       12.53        7.62      3.18 o 
  -8   7   8        6.75        4.46      2.59 o 
  -7   7   8       32.41       26.57      2.93 o 
  -6   7   8       17.93       17.66      2.57 o 
  -5   7   8       60.50       71.66      3.49 o 
  -4   7   8      282.35      283.55      6.32 o 
  -3   7   8      866.71      791.61     10.40 o 
  -2   7   8       66.16       64.68      3.39 o 
  -1   7   8        0.01        1.39      1.80 o 
   0   7   8       72.67       64.89      3.43 o 
   1   7   8       96.17      123.11      5.00 o 
   2   7   8        8.92        3.10      1.98 o 
   3   7   8      240.98      227.43      6.84 o 
   4   7   8      121.79      117.21      5.46 o 
   5   7   8     1300.37     1312.16     19.96 o 
   6   7   8      190.84      195.42      6.80 o 
   7   7   8      569.15      577.42     12.50 o 
   8   7   8       32.38       27.94      4.80 o 
   9   7   8        2.53        3.03      5.62 o 
  10   7   8       38.82       26.68      7.29 o 
  11   7   8       21.32       36.75      8.85 o 
  12   7   8      192.57      253.59     15.82 o 
  13   7   8        1.87       14.37     10.28 o 
 -15   8   8       52.29       55.37     11.42 o 
 -14   8   8        7.24       14.05      6.30 o 
 -13   8   8        0.23        3.34      4.82 o 
 -12   8   8        6.67       13.40      4.67 o 
 -11   8   8        1.42        5.55      3.78 o 
 -10   8   8      118.13      126.44      6.85 o 
  -9   8   8       25.99       23.42      3.70 o 
  -8   8   8      190.88      168.67      5.51 o 
  -7   8   8      201.73      201.15      5.42 o 
  -6   8   8     1427.59     1353.87     15.20 o 
  -5   8   8      195.82      194.39      5.25 o 
  -4   8   8      536.41      584.30      9.08 o 
  -3   8   8      446.24      496.70     10.00 o 
  -2   8   8       31.21       36.69      2.95 o 
  -1   8   8      297.75      344.47      6.98 o 
   0   8   8       18.71       17.61      2.60 o 
   1   8   8       20.41        7.17      2.21 o 
   2   8   8       61.10       44.68      3.13 o 
   3   8   8     1387.71     1360.16     19.28 o 
   4   8   8     1044.84      977.14     13.26 o 
   5   8   8      861.01      857.93     14.57 o 
   6   8   8      460.14      436.33     13.69 o 
   7   8   8     1177.35     1137.81     23.63 o 
   8   8   8       94.12       94.82      9.07 o 
   9   8   8      477.30      509.52     14.80 o 
  10   8   8      286.51      297.19     15.26 o 
  11   8   8        3.08        2.43      6.71 o 
  12   8   8      117.29      127.38     12.46 o 
  13   8   8       42.28       57.20     11.92 o 
 -15   9   8        9.65       15.03      7.24 o 
 -14   9   8       30.86       37.29      7.41 o 
 -13   9   8       76.60       77.91      7.81 o 
 -12   9   8       14.06        4.98      4.41 o 
 -11   9   8       16.05       15.23      6.60 o 
 -10   9   8        5.64        3.42      3.57 o 
  -9   9   8        4.14        1.98      3.35 o 
  -8   9   8      235.35      246.54      6.47 o 
  -7   9   8        6.43        3.14      2.33 o 
  -6   9   8       15.87        6.78      2.40 o 
  -5   9   8      232.92      242.72      5.80 o 
  -4   9   8      264.98      232.13      7.65 o 
  -3   9   8       20.90       21.72      3.10 o 
  -2   9   8      242.02      237.71      6.41 o 
  -1   9   8     2281.52     2165.80     21.79 o 
   0   9   8        8.61       -1.14      2.04 o 
   1   9   8      131.47      126.89      4.65 o 
   2   9   8      169.43      175.82      5.17 o 
   3   9   8       89.48       97.91      4.28 o 
   4   9   8      112.52      104.94      5.69 o 
   5   9   8      302.70      280.48      9.06 o 
   6   9   8      344.20      321.68     10.91 o 
   7   9   8       32.93       41.06      6.03 o 
   8   9   8       78.78       80.02      8.86 o 
   9   9   8      275.34      262.00     11.72 o 
  10   9   8       80.50       89.89     14.84 o 
  11   9   8       22.58       39.45      8.94 o 
  12   9   8       28.89       27.64     13.03 o 
  13   9   8       37.44       23.36     27.26 o 
 -15  10   8      112.84      125.78     11.97 o 
 -14  10   8       66.39       86.45      8.33 o 
 -13  10   8       36.34       32.81      5.93 o 
 -12  10   8        0.40       -3.16      4.13 o 
 -11  10   8        2.05        2.57      3.99 o 
 -10  10   8       54.01       50.53      5.21 o 
  -9  10   8      295.71      262.24      8.58 o 
  -8  10   8      375.25      367.57      8.25 o 
  -7  10   8        0.00       -1.72      2.33 o 
  -6  10   8      150.00      157.82      5.32 o 
  -5  10   8        5.94        6.28      2.57 o 
  -4  10   8       35.24       30.89      3.54 o 
  -3  10   8     1068.26     1016.38     14.14 o 
  -2  10   8     1342.58     1335.91     15.86 o 
  -1  10   8      599.45      558.94      9.28 o 
   0  10   8     1171.05     1158.24     15.24 o 
   1  10   8      546.76      570.70      9.53 o 
   2  10   8     1030.89     1046.53     13.79 o 
   3  10   8       30.34       34.61      3.19 o 
   4  10   8      742.33      735.38     12.45 o 
   5  10   8     1217.63     1158.84     16.61 o 
   6  10   8       75.53       86.38      7.65 o 
   7  10   8       38.80       46.78      7.38 o 
   8  10   8        6.93       10.46      6.04 o 
   9  10   8       50.89       57.23      8.69 o 
  10  10   8        5.87        9.66      5.61 o 
  11  10   8       25.83       29.77      9.72 o 
  12  10   8        7.73       -3.43      8.44 o 
  13  10   8        7.22        2.99      8.87 o 
 -14  11   8        6.27        1.77      8.60 o 
 -13  11   8        8.77       13.93      6.35 o 
 -12  11   8      109.97      132.98      9.89 o 
 -11  11   8      167.52      183.32      8.40 o 
 -10  11   8       25.90       32.43      4.82 o 
  -9  11   8        0.55       -0.67      3.13 o 
  -8  11   8       40.17       36.31      4.26 o 
  -7  11   8        2.96        7.03      2.86 o 
  -6  11   8       13.65       11.51      2.95 o 
  -5  11   8     1555.78     1484.14     18.95 o 
  -4  11   8      904.20      852.49     14.97 o 
  -3  11   8        0.40       -0.64      2.25 o 
  -2  11   8      945.56      871.72     12.43 o 
  -1  11   8      722.43      644.70     10.29 o 
   0  11   8       55.68       62.15      3.93 o 
   1  11   8      513.93      542.50      9.43 o 
   2  11   8      708.10      708.43     10.51 o 
   3  11   8      503.24      476.61      8.74 o 
   4  11   8     1049.70     1035.30     13.79 o 
   5  11   8      361.99      355.66     10.20 o 
   6  11   8      224.57      233.90     22.73 o 
   7  11   8        0.12       -1.19      5.38 o 
   8  11   8        4.94        7.55      6.21 o 
   9  11   8        8.78        8.64      6.78 o 
  10  11   8        0.23        2.06      6.59 o 
  11  11   8       24.73       34.79     13.23 o 
  12  11   8        2.77       -7.47      7.47 o 
 -14  12   8       27.64       32.97      6.89 o 
 -13  12   8       52.15       53.24      6.95 o 
 -12  12   8       35.20       33.01      7.01 o 
 -11  12   8      198.18      207.51      8.90 o 
 -10  12   8       92.86      104.41      8.36 o 
  -9  12   8        0.80        2.34      3.20 o 
  -8  12   8        0.83       -3.13      3.13 o 
  -7  12   8       74.19       56.63      4.42 o 
  -6  12   8      205.24      176.45      6.68 o 
  -5  12   8       21.67       12.12      3.00 o 
  -4  12   8       43.06       45.79      3.90 o 
  -3  12   8      174.00      153.87      7.29 o 
  -2  12   8       30.88       29.25      3.09 o 
  -1  12   8     1364.21     1300.22     15.90 o 
   0  12   8       36.03       52.02      3.82 o 
   1  12   8        8.38        5.86      2.35 o 
   2  12   8      117.71      104.96      4.68 o 
   3  12   8        0.19       -1.10      2.29 o 
   4  12   8      216.30      207.73      6.80 o 
   5  12   8       22.55       29.33      4.08 o 
   6  12   8       34.13       29.80      4.81 o 
   7  12   8      238.66      232.54     12.96 o 
   8  12   8       20.01       12.46     13.57 o 
   9  12   8       33.07       34.37      8.06 o 
  10  12   8       11.34       26.50      9.40 o 
  11  12   8       57.88       46.73     19.27 o 
  12  12   8      102.69      113.65     26.59 o 
 -14  13   8       14.83        8.42      6.40 o 
 -13  13   8        2.54        5.03      5.12 o 
 -12  13   8       14.21       11.97      5.57 o 
 -11  13   8      454.33      462.56     13.32 o 
 -10  13   8        1.54        4.13      3.65 o 
  -9  13   8      540.86      551.00     13.09 o 
  -8  13   8      203.82      216.90      8.05 o 
  -7  13   8      112.74      105.51      6.44 o 
  -6  13   8        4.22        3.90      3.43 o 
  -5  13   8        3.76        3.92      3.51 o 
  -4  13   8      134.34      121.88      6.39 o 
  -3  13   8       14.41       15.74      3.05 o 
  -2  13   8     1276.62     1127.83     14.86 o 
  -1  13   8       18.33       15.98      2.81 o 
   0  13   8      123.23      105.45      4.67 o 
   1  13   8       58.78       66.09      4.22 o 
   2  13   8      850.89      837.51     12.61 o 
   3  13   8       23.54       18.12      3.30 o 
   4  13   8      311.23      346.18      8.68 o 
   5  13   8       22.28       23.68      4.26 o 
   6  13   8      197.96      206.36      8.91 o 
   7  13   8       10.81        7.65      6.26 o 
   8  13   8       41.64       30.76     11.80 o 
   9  13   8        6.69        1.73      6.68 o 
  10  13   8      136.66      111.11     13.33 o 
  11  13   8        4.89       17.85      8.96 o 
  12  13   8       30.17       24.65     19.03 o 
 -14  14   8       13.31       10.26      6.75 o 
 -13  14   8        2.18       -1.67      5.07 o 
 -12  14   8       52.39       46.16      6.61 o 
 -11  14   8       10.47       18.10      5.20 o 
 -10  14   8       78.89       80.87      5.84 o 
  -9  14   8      239.08      263.77      9.22 o 
  -8  14   8      616.00      598.93     20.28 o 
  -7  14   8      393.12      394.52     11.60 o 
  -6  14   8      129.80      125.54      7.14 o 
  -5  14   8       53.00       43.63      7.02 o 
  -4  14   8      700.75      679.27     13.22 o 
  -3  14   8      184.09      183.75      7.11 o 
  -2  14   8       78.29       76.77      4.39 o 
  -1  14   8      531.08      474.89      9.16 o 
   0  14   8      600.96      588.87     10.32 o 
   1  14   8        3.88        4.32      2.56 o 
   2  14   8      465.30      458.85     15.23 o 
   3  14   8      239.65      215.49      7.09 o 
   4  14   8       14.33       13.33      3.51 o 
   5  14   8       90.72       93.34      6.66 o 
   6  14   8      227.46      222.79     12.17 o 
   7  14   8      290.02      306.87     13.27 o 
   8  14   8      456.96      474.31     45.32 o 
   9  14   8       55.45       61.92     11.10 o 
  10  14   8       71.97       91.61     12.78 o 
  11  14   8      150.93      161.44     15.62 o 
 -13  15   8       41.53       39.59      7.45 o 
 -12  15   8        4.79        0.04      5.43 o 
 -11  15   8       70.46       66.85      6.99 o 
 -10  15   8       56.65       69.90      6.02 o 
  -9  15   8        6.10        5.46      3.96 o 
  -8  15   8       33.55       29.40      5.32 o 
  -7  15   8       29.66       29.95      5.53 o 
  -6  15   8      612.98      628.26     15.66 o 
  -5  15   8      149.52      142.74      7.55 o 
  -4  15   8       31.07       23.98      4.43 o 
  -3  15   8        0.59       -3.07      3.07 o 
  -2  15   8       27.78       11.75      3.48 o 
  -1  15   8       45.83       57.75      4.50 o 
   0  15   8        7.20        7.23      3.15 o 
   1  15   8      625.05      599.22     11.90 o 
   2  15   8     1078.32     1026.61     19.97 o 
   3  15   8       44.27       61.83      8.62 o 
   4  15   8      513.92      521.70     14.41 o 
   5  15   8        5.61       -0.51      3.60 o 
   6  15   8       75.75       74.37      6.18 o 
   7  15   8      161.68      167.80     13.70 o 
   8  15   8      743.50      735.93     27.71 o 
   9  15   8       21.25        9.63      8.10 o 
  10  15   8       58.66       59.71     11.97 o 
  11  15   8        0.08        0.25      8.39 o 
 -13  16   8       30.24       32.14      8.01 o 
 -12  16   8        1.06       -4.02      5.36 o 
 -11  16   8        3.22       -2.21      5.23 o 
 -10  16   8       23.84       19.39      5.23 o 
  -9  16   8        8.05        3.03      4.80 o 
  -8  16   8        7.13       -0.04      4.45 o 
  -7  16   8       82.43       85.64      7.36 o 
  -6  16   8      490.44      527.66     14.68 o 
  -5  16   8      362.42      332.52     20.69 o 
  -4  16   8       17.38       15.40      6.00 o 
  -3  16   8       56.75       43.08      6.84 o 
  -2  16   8      133.87      124.92      6.57 o 
  -1  16   8       18.85        8.03      3.45 o 
   0  16   8      509.23      481.07     11.60 o 
   1  16   8       19.56       23.76      4.51 o 
   2  16   8       35.56       23.99      4.66 o 
   3  16   8      142.28      143.07      7.79 o 
   4  16   8      307.66      274.39     10.21 o 
   5  16   8        0.55        3.68      4.03 o 
   6  16   8       53.75       57.56      5.91 o 
   7  16   8       39.14       37.87      6.96 o 
   8  16   8        5.12        8.70      9.22 o 
   9  16   8       13.86       11.94      8.28 o 
  10  16   8        0.06        6.52      8.41 o 
  11  16   8        2.29       -0.19     13.03 o 
 -12  17   8       29.38       36.62      7.86 o 
 -11  17   8       47.75       47.36      6.36 o 
 -10  17   8       26.38       24.68      5.67 o 
  -9  17   8      120.51      136.96     11.79 o 
  -8  17   8        0.06       -3.65      4.60 o 
  -7  17   8      616.49      606.68     16.28 o 
  -6  17   8      907.38      913.34     20.00 o 
  -5  17   8       87.04       80.17      9.73 o 
  -4  17   8        0.08        0.36      5.26 o 
  -3  17   8      345.93      347.32     15.58 o 
  -2  17   8        6.29        5.61      4.03 o 
  -1  17   8      104.01      123.12      7.77 o 
   0  17   8      332.78      317.53     10.49 o 
   1  17   8      255.92      269.75      9.86 o 
   2  17   8      752.14      726.10     15.85 o 
   3  17   8        0.21        4.36      4.36 o 
   4  17   8      220.91      209.18     11.81 o 
   5  17   8        5.43       -2.47      4.53 o 
   6  17   8       11.51        9.34      4.76 o 
   7  17   8        0.07       -5.21      5.21 o 
   8  17   8      144.58      121.05     14.73 o 
   9  17   8      100.62       79.00     12.53 o 
  10  17   8        0.75       -0.76      8.26 o 
 -12  18   8        0.12        4.55      5.93 o 
 -11  18   8        0.63        0.94      4.89 o 
 -10  18   8       49.01       47.86      7.50 o 
  -9  18   8        0.95       -1.52      5.33 o 
  -8  18   8       18.88       11.74      5.64 o 
  -7  18   8       54.53       52.53      8.42 o 
  -6  18   8       12.33        2.85      5.96 o 
  -5  18   8      105.93      112.70     10.50 o 
  -4  18   8       79.77      107.39      9.88 o 
  -3  18   8        9.90       12.07      5.73 o 
  -2  18   8      245.99      230.10     11.56 o 
  -1  18   8        0.25       -4.24      4.24 o 
   0  18   8      507.38      505.13     13.27 o 
   1  18   8      419.66      460.44     12.62 o 
   2  18   8       19.42       23.76      5.03 o 
   3  18   8      284.60      315.93     11.32 o 
   4  18   8       41.82       50.43      6.28 o 
   5  18   8        4.33       10.77      4.98 o 
   6  18   8       30.06       33.54      9.07 o 
   7  18   8        2.69       -6.42      6.42 o 
   8  18   8      153.83      171.15     17.33 o 
   9  18   8      111.29       97.05     22.28 o 
  10  18   8       15.46       21.46     10.22 o 
 -11  19   8       37.29       51.38      7.19 o 
 -10  19   8       46.11       53.14      8.79 o 
  -9  19   8        0.04        3.27      6.40 o 
  -8  19   8       26.18       20.13      7.54 o 
  -7  19   8      116.39      159.87     12.60 o 
  -6  19   8       37.52       26.97      7.30 o 
  -5  19   8      323.26      309.11     15.27 o 
  -4  19   8       44.35       53.42     10.72 o 
  -3  19   8        1.29        3.64      6.61 o 
  -2  19   8      279.29      298.99     12.91 o 
  -1  19   8        0.90       -4.75      6.64 o 
   0  19   8      146.67      153.35     10.13 o 
   1  19   8        2.19        4.06      4.18 o 
   2  19   8       54.47       67.62      6.68 o 
   3  19   8       37.04       27.55      5.70 o 
   4  19   8       55.17       64.64      8.91 o 
   5  19   8       46.97       68.84      7.67 o 
   6  19   8       78.91       98.81      9.59 o 
   7  19   8       58.02       54.62      9.74 o 
   8  19   8      141.37      105.07     14.66 o 
   9  19   8        0.15       24.41      9.58 o 
 -11  20   8       58.72       71.54      8.51 o 
 -10  20   8      155.60      152.55     16.16 o 
  -9  20   8       78.79       88.61     11.17 o 
  -8  20   8        0.78        1.42      7.86 o 
  -7  20   8      270.93      281.72     15.91 o 
  -6  20   8      335.01      339.25     16.75 o 
  -5  20   8       27.95       35.94      8.05 o 
  -4  20   8        2.62        0.56      5.87 o 
  -3  20   8        2.58       -0.99      7.79 o 
  -2  20   8      172.49      183.57     11.04 o 
  -1  20   8       25.55       10.88      6.84 o 
   0  20   8        7.31        4.98      5.48 o 
   1  20   8       22.89       20.43      6.30 o 
   2  20   8        0.59        1.31      4.37 o 
   3  20   8        4.80        8.44      5.01 o 
   4  20   8       16.73       15.71      5.25 o 
   5  20   8      139.00      155.86     11.26 o 
   6  20   8      232.85      237.06     13.68 o 
   7  20   8        0.18       -3.24      6.93 o 
   8  20   8       14.22       15.41      9.37 o 
   9  20   8        3.55       -8.81     12.21 o 
 -10  21   8      137.57      154.40     19.92 o 
  -9  21   8       48.30       59.87     11.92 o 
  -8  21   8      160.03      172.13     13.75 o 
  -7  21   8       22.16       28.74      8.17 o 
  -6  21   8       14.33       11.43      7.71 o 
  -5  21   8       75.38       66.75      9.67 o 
  -4  21   8        6.96        7.71      6.73 o 
  -3  21   8       32.19       32.00      8.84 o 
  -2  21   8       85.43       98.32      9.38 o 
  -1  21   8       77.42       68.65      8.33 o 
   0  21   8       97.95      101.96     11.87 o 
   1  21   8       62.77       74.63     14.15 o 
   2  21   8       55.24       60.79      6.83 o 
   3  21   8        6.80        2.37      4.89 o 
   4  21   8        6.25       16.48      6.70 o 
   5  21   8        4.60        3.68      6.15 o 
   6  21   8        7.95       12.17      8.27 o 
   7  21   8        1.85        6.44      9.08 o 
   8  21   8       39.06       23.18      9.10 o 
  -9  22   8      106.45      110.86     18.24 o 
  -8  22   8       26.22       31.87      9.04 o 
  -7  22   8       86.21      100.36     11.62 o 
  -6  22   8      139.02      171.99     24.99 o 
  -5  22   8        2.21       -5.05      6.67 o 
  -4  22   8       37.38       32.94      9.70 o 
  -3  22   8        7.34       16.58      7.35 o 
  -2  22   8       14.76       19.98      6.62 o 
  -1  22   8       35.99       38.55      7.56 o 
   0  22   8      100.09      102.46      9.76 o 
   1  22   8       25.85       25.65      6.81 o 
   2  22   8      230.12      243.33     13.17 o 
   3  22   8      348.63      365.59     17.02 o 
   4  22   8      192.48      204.55     12.90 o 
   5  22   8       34.50       26.24      7.78 o 
   6  22   8        0.00       10.95     10.58 o 
   7  22   8      229.93      222.22     15.82 o 
  -8  23   8      168.43      188.18     43.22 o 
  -7  23   8       14.13        5.28      8.26 o 
  -6  23   8       31.42       24.98      8.81 o 
  -5  23   8       68.35       51.17      9.80 o 
  -4  23   8      663.04      738.50     24.45 o 
  -3  23   8        7.28       -1.09      8.34 o 
  -2  23   8      209.77      211.30     13.68 o 
  -1  23   8      189.16      199.51     12.42 o 
   0  23   8      123.76      122.35     14.66 o 
   1  23   8        0.40       -5.70      5.70 o 
   2  23   8      108.81       89.64      9.38 o 
   3  23   8       47.00       54.98      8.88 o 
   4  23   8        8.07       17.38      7.43 o 
   5  23   8       89.83       88.74     10.32 o 
   6  23   8       76.74      124.28     19.48 o 
  -7  24   8      116.97      110.83     15.77 o 
  -6  24   8      141.54      184.38     19.45 o 
  -5  24   8       62.48       71.80     10.67 o 
  -4  24   8      316.29      338.12     21.07 o 
  -3  24   8       75.57       69.89      9.32 o 
  -2  24   8       21.72       19.14      7.42 o 
  -1  24   8       24.02       27.26      9.02 o 
   0  24   8        9.82        7.91      6.47 o 
   1  24   8       40.65       45.04      8.26 o 
   2  24   8        4.83       14.81     12.06 o 
   3  24   8        9.34        2.75      8.72 o 
   4  24   8      616.15      719.08     22.84 o 
   5  24   8        4.72        2.22     10.01 o 
  -6  25   8      100.20       96.84     14.63 o 
  -5  25   8        0.09       -2.86     11.45 o 
  -4  25   8        8.29       23.60     10.04 o 
  -3  25   8       92.22       83.38     10.22 o 
  -2  25   8        1.22       -1.39      6.21 o 
  -1  25   8       10.43        0.68      6.76 o 
   0  25   8       59.79       63.17      9.56 o 
   1  25   8        0.10       -3.71      7.34 o 
   2  25   8      179.64      193.53     17.94 o 
   3  25   8        0.02      -13.64     14.82 o 
   4  25   8       78.44       42.96     12.85 o 
  -4  26   8        0.81        5.34     11.92 o 
  -3  26   8       12.11       17.49     11.19 o 
  -2  26   8       19.19        2.76     15.37 o 
  -1  26   8       26.74       33.02     10.21 o 
   0  26   8        3.76        3.91     15.08 o 
   1  26   8        3.32        4.51     17.22 o 
   2  26   8       27.70       45.97     21.55 o 
 -15   0   9      215.64      270.73     34.67 o 
 -13   0   9      166.08      180.11     18.57 o 
 -11   0   9       68.82       58.26     11.37 o 
  -9   0   9        0.86        4.45      4.91 o 
  -7   0   9     1427.00     1312.58     39.26 o 
  -5   0   9     1188.27     1244.93     19.37 o 
  -3   0   9      162.03      145.56      4.66 o 
  -1   0   9      827.94      839.37     16.01 o 
   1   0   9      656.34      618.16     12.24 o 
   3   0   9        3.12        6.57      3.23 o 
   5   0   9     1118.54      961.17     19.98 o 
   7   0   9        0.39        0.15      5.07 o 
   9   0   9      578.59      492.71     21.51 o 
  11   0   9      393.32      372.42     20.30 o 
  13   0   9        0.01       -4.78     13.21 o 
 -15   1   9       31.01       36.65     25.71 o 
 -14   1   9       40.27       56.69      9.67 o 
 -13   1   9       83.93       90.19     10.39 o 
 -12   1   9       10.27        1.22      6.91 o 
 -11   1   9        5.03        6.38      4.66 o 
 -10   1   9       33.84       27.50      3.85 o 
  -9   1   9      183.04      202.32      8.80 o 
  -8   1   9      250.62      231.47      6.91 o 
  -7   1   9      605.03      501.93      9.58 o 
  -6   1   9       38.58       49.19      3.43 o 
  -5   1   9      243.35      233.82      5.33 o 
  -4   1   9        0.49       -1.42      1.42 o 
  -3   1   9      139.47      126.48      3.78 o 
  -2   1   9      571.70      550.26      8.03 o 
  -1   1   9      262.27      210.72      4.61 o 
   0   1   9      127.56      118.05      3.31 o 
   1   1   9        0.26       -1.70      1.70 o 
   2   1   9      415.18      396.71      7.68 o 
   3   1   9       13.12        5.42      2.26 o 
   4   1   9       28.35       32.11      3.19 o 
   5   1   9       36.43       36.42      4.33 o 
   6   1   9       77.71       53.01      4.42 o 
   7   1   9       10.92       19.34      4.91 o 
   8   1   9        2.20        6.00      4.15 o 
   9   1   9        0.31        6.72      4.51 o 
  10   1   9      126.10      109.18     13.86 o 
  11   1   9        4.11       -1.96      5.11 o 
  12   1   9      840.51      906.73     22.91 o 
  13   1   9      129.65      150.27     21.68 o 
 -15   2   9        3.74        0.74     11.06 o 
 -14   2   9       78.76       92.34     16.52 o 
 -13   2   9       12.21       -1.20      6.40 o 
 -12   2   9        0.01        6.20      4.98 o 
 -11   2   9        0.52       -2.69      3.65 o 
 -10   2   9      467.76      455.60     11.52 o 
  -9   2   9      158.77      137.88      5.80 o 
  -8   2   9      815.88      806.57     12.99 o 
  -7   2   9       30.47       40.44      3.63 o 
  -6   2   9      666.61      631.19      9.51 o 
  -5   2   9      199.11      241.28      5.65 o 
  -4   2   9        5.12        4.31      1.76 o 
  -3   2   9       79.73       72.55      2.87 o 
  -2   2   9        0.67        0.77      1.36 o 
  -1   2   9       34.55       16.65      1.86 o 
   0   2   9     2491.43     2452.63     21.22 o 
   1   2   9       35.68       18.93      2.66 o 
   2   2   9     1450.12     1551.94     25.12 o 
   3   2   9        0.22       -1.95      1.95 o 
   4   2   9        1.02       -0.40      2.14 o 
   5   2   9      281.64      252.74      7.32 o 
   6   2   9       87.00       88.96      5.20 o 
   7   2   9      727.69      692.18     13.34 o 
   8   2   9      106.96       99.71      7.09 o 
   9   2   9        0.11       -0.67      4.45 o 
  10   2   9      116.87       99.17      8.48 o 
  11   2   9       11.85        4.32      5.55 o 
  12   2   9        0.84       10.42      6.06 o 
  13   2   9      172.61      149.69     26.40 o 
 -15   3   9      301.34      312.59     25.38 o 
 -14   3   9       32.89       31.06      9.81 o 
 -13   3   9       11.00       11.55      4.77 o 
 -12   3   9       41.30       36.05      5.43 o 
 -11   3   9      104.47      104.63      7.47 o 
 -10   3   9       83.43       70.43      5.71 o 
  -9   3   9       85.84       78.81      5.59 o 
  -8   3   9      501.16      545.64     11.80 o 
  -7   3   9      219.47      216.34      5.89 o 
  -6   3   9       51.16       67.19      3.61 o 
  -5   3   9      376.41      364.29      6.66 o 
  -4   3   9      143.40      149.58      4.58 o 
  -3   3   9      326.35      295.63      5.08 o 
  -2   3   9      151.13      158.02      3.71 o 
  -1   3   9      168.96      172.83      4.13 o 
   0   3   9       16.05       26.17      2.32 o 
   1   3   9      294.03      246.23      5.23 o 
   2   3   9      112.22      115.30      4.14 o 
   3   3   9     1703.54     1592.85     19.38 o 
   4   3   9       74.01       72.87      5.08 o 
   5   3   9       42.32       38.12      3.97 o 
   6   3   9       13.59       12.42      3.31 o 
   7   3   9       20.44       10.29      3.46 o 
   8   3   9      219.49      218.37     14.51 o 
   9   3   9       24.81       26.96     12.21 o 
  10   3   9      493.67      489.23     26.30 o 
  11   3   9       46.36       56.63      7.51 o 
  12   3   9      117.13      101.79      9.78 o 
  13   3   9       43.44       37.38     12.05 o 
 -15   4   9       51.20       58.44     12.26 o 
 -14   4   9      198.60      207.38     20.67 o 
 -13   4   9        2.43        4.38      4.63 o 
 -12   4   9      248.72      241.89     11.34 o 
 -11   4   9        9.30        4.17      3.93 o 
 -10   4   9       36.73       33.15      4.84 o 
  -9   4   9        2.21       -2.75      3.19 o 
  -8   4   9       82.54       79.39      5.78 o 
  -7   4   9      585.96      504.30      9.70 o 
  -6   4   9      201.53      261.48      6.19 o 
  -5   4   9      380.38      396.50      7.22 o 
  -4   4   9      659.41      622.42      8.08 o 
  -3   4   9       25.86       31.42      2.43 o 
  -2   4   9       33.64       38.92      2.35 o 
  -1   4   9      300.41      291.12      6.42 o 
   0   4   9      202.58      221.07      5.15 o 
   1   4   9      440.21      472.78      7.62 o 
   2   4   9      430.63      404.74      7.57 o 
   3   4   9       33.71       38.49      2.97 o 
   4   4   9      442.41      466.96      8.55 o 
   5   4   9      327.46      328.36      8.30 o 
   6   4   9      225.03      213.15      7.27 o 
   7   4   9      437.63      402.69     10.74 o 
   8   4   9        3.38        3.85      4.03 o 
   9   4   9      155.82      166.15      9.39 o 
  10   4   9       46.15       34.44      6.34 o 
  11   4   9       35.52       36.02      8.68 o 
  12   4   9        0.94        6.03     10.95 o 
  13   4   9        0.09       -2.18      7.25 o 
 -15   5   9        6.46       -7.38      9.17 o 
 -14   5   9       34.28       28.50      6.21 o 
 -13   5   9      135.48      153.95      9.29 o 
 -12   5   9       39.88       32.26      7.07 o 
 -11   5   9      205.07      214.63      9.01 o 
 -10   5   9      233.23      247.27      9.11 o 
  -9   5   9      206.91      225.96      7.84 o 
  -8   5   9       17.00       27.33      3.67 o 
  -7   5   9     1019.14      908.16     13.56 o 
  -6   5   9       31.61       42.51      3.56 o 
  -5   5   9       50.57       77.49      3.57 o 
  -4   5   9      237.14      246.43      6.91 o 
  -3   5   9       74.47       86.35      3.29 o 
  -2   5   9        0.82        2.64      1.65 o 
  -1   5   9      675.83      699.24      8.61 o 
   0   5   9      280.58      274.48      5.50 o 
   1   5   9        0.04        3.30      1.86 o 
   2   5   9      946.55      896.03     11.99 o 
   3   5   9      970.19      952.30     12.70 o 
   4   5   9        2.11        3.56      2.45 o 
   5   5   9       52.55       58.77      3.88 o 
   6   5   9       33.48       29.69      3.91 o 
   7   5   9        0.04        4.15      3.37 o 
   8   5   9        1.08        1.50      4.57 o 
   9   5   9        0.10        3.80      4.70 o 
  10   5   9       46.58       58.13     10.53 o 
  11   5   9       16.52       14.79      7.31 o 
  12   5   9       22.68       20.63      8.43 o 
  13   5   9       24.77       24.56      8.51 o 
 -15   6   9      120.29      141.65     17.11 o 
 -14   6   9        2.80        1.44      5.35 o 
 -13   6   9        2.03        7.74      4.91 o 
 -12   6   9       17.17       16.59      4.95 o 
 -11   6   9       74.99       66.59      6.10 o 
 -10   6   9      112.81      131.15      7.19 o 
  -9   6   9        2.92        8.70      3.53 o 
  -8   6   9      270.35      244.74      7.32 o 
  -7   6   9      171.28      158.65      5.93 o 
  -6   6   9      477.47      445.29     10.83 o 
  -5   6   9      206.08      156.47      5.14 o 
  -4   6   9     2427.47     2397.57     22.12 o 
  -3   6   9      245.29      246.63      5.65 o 
  -2   6   9      843.04      740.33      9.79 o 
  -1   6   9     1086.60     1099.17     12.94 o 
   0   6   9       23.10       24.83      2.31 o 
   1   6   9      819.64      793.96     10.37 o 
   2   6   9      488.28      464.90      7.81 o 
   3   6   9       39.46       41.68      3.77 o 
   4   6   9       83.18       92.21      4.37 o 
   5   6   9      287.93      244.48      6.92 o 
   6   6   9       62.90       70.86      4.53 o 
   7   6   9      330.80      329.13     15.78 o 
   8   6   9      303.23      311.95     14.57 o 
   9   6   9       51.63       62.09     14.07 o 
  10   6   9      109.80      134.99     12.18 o 
  11   6   9      116.05      149.27     12.85 o 
  12   6   9        8.96       -2.76      6.85 o 
  13   6   9       10.98       12.69      8.24 o 
 -15   7   9        5.15       12.22      9.05 o 
 -14   7   9      250.26      297.50     12.75 o 
 -13   7   9        8.14        4.71      5.11 o 
 -12   7   9        4.02        6.80      4.64 o 
 -11   7   9        0.27        1.85      5.12 o 
 -10   7   9        1.21       -3.30      3.30 o 
  -9   7   9        6.68        2.81      2.99 o 
  -8   7   9       20.62       15.27      3.22 o 
  -7   7   9      162.75      148.98      5.37 o 
  -6   7   9      525.75      414.45      7.32 o 
  -5   7   9      153.40      149.53      5.24 o 
  -4   7   9       51.70       45.32      4.09 o 
  -3   7   9     3639.05     3573.43     33.41 o 
  -2   7   9      132.70      130.07      4.25 o 
  -1   7   9      200.06      215.78      6.35 o 
   0   7   9       82.04       81.52      5.19 o 
   1   7   9      558.67      576.37      9.57 o 
   2   7   9      328.23      340.99      8.43 o 
   3   7   9     2484.07     2416.05     30.13 o 
   4   7   9      191.83      184.76      7.43 o 
   5   7   9       79.77       82.60      5.17 o 
   6   7   9      783.53      763.12     35.07 o 
   7   7   9       40.44       42.36      7.19 o 
   8   7   9      110.15       91.97      9.21 o 
   9   7   9      107.72      113.00     10.47 o 
  10   7   9       94.75      113.60     11.27 o 
  11   7   9        2.59        0.72      7.03 o 
  12   7   9        7.65       13.14      8.44 o 
  13   7   9       15.91       19.01     18.79 o 
 -15   8   9        3.60       14.20      7.11 o 
 -14   8   9      177.44      205.33     11.20 o 
 -13   8   9        4.78        4.50      5.12 o 
 -12   8   9      182.89      218.06      9.72 o 
 -11   8   9       61.79       65.23      5.88 o 
 -10   8   9       61.04       47.05      5.14 o 
  -9   8   9       39.70       34.79      4.57 o 
  -8   8   9       34.82       42.92      4.28 o 
  -7   8   9       34.38       29.53      3.01 o 
  -6   8   9      353.87      340.04      7.59 o 
  -5   8   9      579.23      548.00      9.35 o 
  -4   8   9     1319.42     1170.73     14.30 o 
  -3   8   9       42.48       42.95      3.41 o 
  -2   8   9     1335.95     1287.75     15.55 o 
  -1   8   9      527.82      514.60      8.96 o 
   0   8   9       25.90       27.79      3.17 o 
   1   8   9      598.41      577.66      9.82 o 
   2   8   9       14.01       15.93      3.28 o 
   3   8   9      107.29      112.22      5.58 o 
   4   8   9      502.13      463.00     11.39 o 
   5   8   9      163.17      147.51      8.72 o 
   6   8   9        5.72       -0.09      4.32 o 
   7   8   9        1.36       -3.86      4.06 o 
   8   8   9       53.32       62.96      6.80 o 
   9   8   9       20.12       20.79      9.55 o 
  10   8   9       64.83       68.77     13.67 o 
  11   8   9        1.05       -1.11      7.47 o 
  12   8   9        2.28       -3.19      7.57 o 
 -15   9   9        0.56        3.91     10.40 o 
 -14   9   9       13.57       19.48      6.27 o 
 -13   9   9       72.45       84.03      9.68 o 
 -12   9   9       84.90       87.48      9.40 o 
 -11   9   9       91.17       88.54      6.45 o 
 -10   9   9       62.19       53.11      6.86 o 
  -9   9   9      440.10      433.82     10.85 o 
  -8   9   9        8.25        5.56      3.03 o 
  -7   9   9      139.44      137.99      5.17 o 
  -6   9   9       64.82       72.10      4.25 o 
  -5   9   9      154.00      133.17      5.01 o 
  -4   9   9        4.22        2.35      2.52 o 
  -3   9   9      146.87      149.77      6.50 o 
  -2   9   9      573.78      530.81      9.37 o 
  -1   9   9        6.57        6.98      2.40 o 
   0   9   9      138.15      131.04      5.21 o 
   1   9   9      100.25      109.73      4.65 o 
   2   9   9      126.20      115.81      4.62 o 
   3   9   9     1030.68     1019.23     16.03 o 
   4   9   9      931.21      897.54     15.22 o 
   5   9   9      818.65      792.89     17.31 o 
   6   9   9      355.44      372.51     15.02 o 
   7   9   9      225.90      244.65     13.30 o 
   8   9   9      140.76      141.97     11.11 o 
   9   9   9      202.31      199.50     13.01 o 
  10   9   9      133.83      118.04     11.41 o 
  11   9   9       15.18       23.01      8.57 o 
  12   9   9        1.28        2.57      7.91 o 
 -14  10   9       40.48       42.00      7.89 o 
 -13  10   9       23.23       36.97      6.63 o 
 -12  10   9        2.56        0.50      4.23 o 
 -11  10   9        0.49        2.04      4.10 o 
 -10  10   9        2.27        3.25      3.89 o 
  -9  10   9      276.12      281.56      9.12 o 
  -8  10   9       25.55       17.80      3.52 o 
  -7  10   9       55.39       47.96      4.23 o 
  -6  10   9      921.27      795.49     12.14 o 
  -5  10   9        7.13       11.00      2.94 o 
  -4  10   9      977.14      920.27     14.02 o 
  -3  10   9       40.08       46.66      3.70 o 
  -2  10   9       86.26       96.27      4.54 o 
  -1  10   9      433.06      436.04      9.86 o 
   0  10   9        8.63        9.41      2.74 o 
   1  10   9      210.47      200.38      6.00 o 
   2  10   9       29.43       22.95      3.00 o 
   3  10   9      142.97      144.26      5.88 o 
   4  10   9        0.06       -2.92      2.92 o 
   5  10   9       32.12       25.25      5.12 o 
   6  10   9      191.13      182.35     11.23 o 
   7  10   9       14.61        3.48      8.43 o 
   8  10   9       37.69       20.01      7.12 o 
   9  10   9        3.28        0.37      6.15 o 
  10  10   9        0.33       -4.48      6.51 o 
  11  10   9       25.39       37.55     10.57 o 
  12  10   9        0.31        4.56      8.31 o 
 -14  11   9      626.55      630.30     19.76 o 
 -13  11   9        1.48        0.75      5.22 o 
 -12  11   9       12.50        3.59      4.95 o 
 -11  11   9      138.82      147.32      8.32 o 
 -10  11   9       38.69       39.51      5.20 o 
  -9  11   9       67.93       91.04      5.50 o 
  -8  11   9       28.73       27.64      4.42 o 
  -7  11   9      381.07      359.39      8.94 o 
  -6  11   9      147.04      155.33      9.04 o 
  -5  11   9       59.17       53.47      4.36 o 
  -4  11   9       29.77       35.34      3.73 o 
  -3  11   9       58.49       67.33      4.13 o 
  -2  11   9       33.62       22.28      3.01 o 
  -1  11   9      501.46      464.73      9.52 o 
   0  11   9      379.74      363.00      8.82 o 
   1  11   9      141.08      117.27      5.05 o 
   2  11   9      104.12       93.22      4.70 o 
   3  11   9        9.45        5.30      3.06 o 
   4  11   9      345.10      338.14     10.88 o 
   5  11   9        8.04        2.81      6.36 o 
   6  11   9      707.87      709.34     21.22 o 
   7  11   9      319.10      365.89     15.96 o 
   8  11   9      205.59      170.33     12.15 o 
   9  11   9       60.67       63.73      9.38 o 
  10  11   9        1.33        6.31     10.41 o 
  11  11   9       40.40       44.83     21.23 o 
  12  11   9       99.06       59.55     12.41 o 
 -14  12   9      172.50      203.51     18.03 o 
 -13  12   9        7.11        2.82      5.41 o 
 -12  12   9       93.25       66.43      7.12 o 
 -11  12   9        6.01        6.55      4.36 o 
 -10  12   9       14.19       15.79      4.51 o 
  -9  12   9      157.12      145.25      6.63 o 
  -8  12   9       11.72       10.27      4.07 o 
  -7  12   9        0.02        1.04      3.18 o 
  -6  12   9      392.69      417.08     10.79 o 
  -5  12   9        0.39        4.29      3.16 o 
  -4  12   9      192.83      215.73      7.67 o 
  -3  12   9      296.84      281.55      7.39 o 
  -2  12   9        0.87        0.12      2.39 o 
  -1  12   9      720.86      660.16     11.04 o 
   0  12   9       57.76       54.48      3.93 o 
   1  12   9     1108.89     1058.92     16.06 o 
   2  12   9      532.12      523.02     10.77 o 
   3  12   9       40.05       43.02      5.59 o 
   4  12   9      422.74      395.09     13.50 o 
   5  12   9       31.28       25.48      5.86 o 
   6  12   9        2.70        8.84      5.92 o 
   7  12   9       19.95       12.50      6.53 o 
   8  12   9       43.00       39.97     11.16 o 
   9  12   9       10.67        6.57      6.87 o 
  10  12   9       54.74       37.94      8.81 o 
  11  12   9       11.64       -0.47     16.28 o 
 -14  13   9        1.40       12.00      7.50 o 
 -13  13   9       56.81       60.29      8.05 o 
 -12  13   9       38.67       28.37      6.54 o 
 -11  13   9       65.57       79.54      6.79 o 
 -10  13   9       86.29       89.45      6.71 o 
  -9  13   9       84.31       77.25      5.49 o 
  -8  13   9      370.41      399.00     15.33 o 
  -7  13   9        0.93        2.67      4.00 o 
  -6  13   9      153.94      139.29      7.57 o 
  -5  13   9       70.13       54.49      5.39 o 
  -4  13   9      168.69      174.99      7.37 o 
  -3  13   9     1265.72     1238.47     17.66 o 
  -2  13   9       12.16       10.15      3.16 o 
  -1  13   9       53.82       45.96      4.64 o 
   0  13   9       49.07       65.71      5.17 o 
   1  13   9        0.04        0.53      2.88 o 
   2  13   9       98.48       95.58      5.63 o 
   3  13   9       48.90       46.16      4.56 o 
   4  13   9      222.25      231.32     10.41 o 
   5  13   9      250.39      263.90     10.84 o 
   6  13   9        9.14        2.89      5.03 o 
   7  13   9      146.25      129.18     10.96 o 
   8  13   9        2.00        7.58      6.40 o 
   9  13   9       65.34       56.23      9.58 o 
  10  13   9       63.71       67.32     11.71 o 
  11  13   9       13.84       -9.66     16.57 o 
 -13  14   9       29.88       25.62      6.71 o 
 -12  14   9       48.35       58.24      7.81 o 
 -11  14   9       37.94       51.29      6.22 o 
 -10  14   9       23.74       23.17      4.60 o 
  -9  14   9       12.84       14.82      5.33 o 
  -8  14   9        0.99        3.00      6.93 o 
  -7  14   9      176.03      176.09      9.52 o 
  -6  14   9       70.66       99.59      8.97 o 
  -5  14   9      236.99      207.17      8.82 o 
  -4  14   9       14.08        8.80      4.15 o 
  -3  14   9       26.22       21.58      4.17 o 
  -2  14   9      108.67      108.89      5.67 o 
  -1  14   9        3.74       -0.48      2.85 o 
   0  14   9       38.63       41.00      4.29 o 
   1  14   9      852.29      807.37     14.07 o 
   2  14   9       39.25       39.56      4.37 o 
   3  14   9      133.82      139.54     10.50 o 
   4  14   9       72.60       64.76      8.08 o 
   5  14   9       10.87        6.78      5.78 o 
   6  14   9      119.70      100.87      8.82 o 
   7  14   9      139.32      127.51     14.01 o 
   8  14   9       45.72       35.49      9.39 o 
   9  14   9       38.14       37.06     10.21 o 
  10  14   9       13.13       16.24      9.73 o 
  11  14   9        6.85       19.09     19.15 o 
 -13  15   9       25.26       21.45      7.04 o 
 -12  15   9       73.55       88.15      8.80 o 
 -11  15   9       45.65       47.57      6.66 o 
 -10  15   9        6.51       12.35      4.43 o 
  -9  15   9       50.53       52.86      6.05 o 
  -8  15   9       24.92       22.39      5.72 o 
  -7  15   9      221.58      222.15     10.69 o 
  -6  15   9       85.44       83.06      8.33 o 
  -5  15   9     1554.09     1530.74     31.61 o 
  -4  15   9        0.65       -1.35      3.93 o 
  -3  15   9      148.47      135.13      7.38 o 
  -2  15   9        5.03       -1.81      3.08 o 
  -1  15   9        2.91        6.44      4.64 o 
   0  15   9      103.18       98.53      6.24 o 
   1  15   9       16.44        9.95      4.27 o 
   2  15   9        6.46       -1.15      3.80 o 
   3  15   9      293.14      282.54     10.23 o 
   4  15   9      677.90      720.93     16.01 o 
   5  15   9        0.61       -0.26      3.87 o 
   6  15   9      278.60      275.99     19.34 o 
   7  15   9        1.65       -5.97      5.97 o 
   8  15   9       95.03       74.62     10.03 o 
   9  15   9        7.20       -3.56      7.67 o 
  10  15   9       15.46        7.24     12.33 o 
 -12  16   9        7.89        2.94      6.12 o 
 -11  16   9        1.62        1.72      5.45 o 
 -10  16   9        0.20        3.07      4.27 o 
  -9  16   9       15.01       28.61      6.32 o 
  -8  16   9       25.22       21.02      5.57 o 
  -7  16   9      125.76      106.86      9.31 o 
  -6  16   9       92.49       96.50      7.93 o 
  -5  16   9        0.45        4.12      4.32 o 
  -4  16   9        0.03       -0.41      4.12 o 
  -3  16   9        0.53       -2.62      3.98 o 
  -2  16   9      491.43      471.57     12.53 o 
  -1  16   9       26.51       22.04      5.01 o 
   0  16   9       22.23       18.38      4.55 o 
   1  16   9        7.11       13.49      4.48 o 
   2  16   9      422.57      417.60     12.15 o 
   3  16   9        0.69       -1.10      3.88 o 
   4  16   9      121.59      126.20     10.33 o 
   5  16   9       81.56       90.92      6.81 o 
   6  16   9       47.81       67.78      8.34 o 
   7  16   9       14.11       24.08      7.73 o 
   8  16   9       87.81      103.67     12.97 o 
   9  16   9       61.40       57.73     16.31 o 
  10  16   9      105.07      112.23     17.86 o 
 -12  17   9        0.27       -5.92      5.92 o 
 -11  17   9       15.56       15.34      7.57 o 
 -10  17   9        0.14        7.25      4.60 o 
  -9  17   9       47.53       44.01      7.19 o 
  -8  17   9      152.88      177.00     17.03 o 
  -7  17   9       31.16       27.86      6.02 o 
  -6  17   9      220.14      222.54     10.78 o 
  -5  17   9      156.19      140.69      8.75 o 
  -4  17   9       95.60      105.09      7.91 o 
  -3  17   9       37.30       38.63      5.42 o 
  -2  17   9       92.38       79.68      6.54 o 
  -1  17   9      131.84      130.76      7.71 o 
   0  17   9       21.35       25.65      4.93 o 
   1  17   9       33.57       29.19      5.08 o 
   2  17   9      354.83      380.48     13.23 o 
   3  17   9      248.53      233.40     10.00 o 
   4  17   9      649.97      662.73     16.88 o 
   5  17   9        5.69        5.61      4.71 o 
   6  17   9       15.41        5.79      5.26 o 
   7  17   9      115.69      117.76     13.39 o 
   8  17   9        8.63       13.62      8.90 o 
   9  17   9      143.43      114.12     14.46 o 
  10  17   9      124.92      133.15     15.02 o 
 -11  18   9        9.47       13.53      5.73 o 
 -10  18   9        0.30       10.19      6.19 o 
  -9  18   9        5.13        5.79      5.84 o 
  -8  18   9      106.78       94.78      8.96 o 
  -7  18   9        6.88       12.03      5.61 o 
  -6  18   9        1.14        3.32      4.81 o 
  -5  18   9        4.17       -1.58      4.66 o 
  -4  18   9        4.31        4.18      4.70 o 
  -3  18   9       85.53       85.08      6.94 o 
  -2  18   9      173.83      184.63     12.09 o 
  -1  18   9       40.88       28.96      7.52 o 
   0  18   9      268.57      251.28     10.14 o 
   1  18   9       24.28       23.98      5.29 o 
   2  18   9        3.02        1.69      4.54 o 
   3  18   9      103.24      118.58      8.13 o 
   4  18   9       18.35        9.59      5.01 o 
   5  18   9       42.86       47.00      6.61 o 
   6  18   9      262.22      296.24     15.28 o 
   7  18   9      132.20      112.31     28.75 o 
   8  18   9      203.90      161.98     15.59 o 
   9  18   9        1.96        5.53      9.03 o 
 -11  19   9      243.81      255.72     14.28 o 
 -10  19   9       52.02       49.86      8.65 o 
  -9  19   9       92.89      117.85      9.79 o 
  -8  19   9      309.13      334.55     13.98 o 
  -7  19   9      195.66      219.29     14.02 o 
  -6  19   9        0.00       -5.12      5.63 o 
  -5  19   9        0.26       -1.40      5.18 o 
  -4  19   9      420.74      430.29     14.11 o 
  -3  19   9        0.13        3.31      4.28 o 
  -2  19   9        4.19        0.13      4.76 o 
  -1  19   9        3.72        3.95      4.22 o 
   0  19   9        0.21        5.38      4.54 o 
   1  19   9        0.66        0.54      4.40 o 
   2  19   9       93.91       82.69      7.19 o 
   3  19   9       12.13       11.97      5.26 o 
   4  19   9       36.42       31.90      5.91 o 
   5  19   9       74.85       85.38      7.67 o 
   6  19   9       26.34       20.28      6.76 o 
   7  19   9       37.21       32.33     12.18 o 
   8  19   9       11.94       10.32     12.00 o 
 -10  20   9       16.70       27.00      8.68 o 
  -9  20   9       91.52       81.54      9.43 o 
  -8  20   9       19.00       26.17      6.81 o 
  -7  20   9       53.42       45.75      9.38 o 
  -6  20   9        4.03        6.89      6.73 o 
  -5  20   9      384.51      381.12     19.27 o 
  -4  20   9       67.82       84.94     11.83 o 
  -3  20   9       39.27       28.53      6.62 o 
  -2  20   9      223.63      213.55     12.05 o 
  -1  20   9       69.76       59.40      6.75 o 
   0  20   9      187.44      186.49     17.45 o 
   1  20   9       25.02       25.02      5.50 o 
   2  20   9      206.28      219.00     10.40 o 
   3  20   9        0.44       -2.26      4.74 o 
   4  20   9        5.34        1.94      5.12 o 
   5  20   9      171.71      185.84     12.04 o 
   6  20   9        0.19        3.02      8.76 o 
   7  20   9        0.04        5.74     10.13 o 
   8  20   9       72.93       84.00     13.62 o 
  -9  21   9       74.62       75.73     15.48 o 
  -8  21   9       68.78      101.47     11.83 o 
  -7  21   9        6.07        4.02      7.17 o 
  -6  21   9        4.83        4.97      7.08 o 
  -5  21   9      108.27      112.02     12.96 o 
  -4  21   9        2.13       11.57      7.27 o 
  -3  21   9       47.32       56.24      9.73 o 
  -2  21   9        9.67       11.27      6.05 o 
  -1  21   9        9.03       -1.00      5.49 o 
   0  21   9       40.58       39.40      6.09 o 
   1  21   9       35.70       34.12      5.90 o 
   2  21   9       54.64       52.63      7.85 o 
   3  21   9       93.82       86.97      8.55 o 
   4  21   9       45.23       55.16      7.90 o 
   5  21   9       13.42        6.40      7.63 o 
   6  21   9        0.18        7.94      9.18 o 
   7  21   9        3.76       -6.37      9.98 o 
  -9  22   9        0.16        7.20     10.97 o 
  -8  22   9        0.23        8.73     10.03 o 
  -7  22   9        7.46        6.74      7.49 o 
  -6  22   9      129.31      119.96     12.24 o 
  -5  22   9      125.62      159.40     13.52 o 
  -4  22   9      423.24      548.85     26.08 o 
  -3  22   9       77.38       70.79      9.12 o 
  -2  22   9       16.58        6.73      6.28 o 
  -1  22   9      140.89      149.15     11.30 o 
   0  22   9      186.28      217.09     12.92 o 
   1  22   9       37.43       32.86      6.33 o 
   2  22   9        0.49        5.51      5.17 o 
   3  22   9       33.16       42.80      6.86 o 
   4  22   9        0.42        2.87      6.41 o 
   5  22   9        9.23        5.00      7.53 o 
   6  22   9       37.45       60.07     12.09 o 
  -8  23   9       23.95       17.97     10.48 o 
  -7  23   9       14.45       12.77      9.40 o 
  -6  23   9       88.14       74.56     11.03 o 
  -5  23   9        9.08       21.09     13.74 o 
  -4  23   9       34.26       40.97      8.10 o 
  -3  23   9        2.15        3.55      6.09 o 
  -2  23   9       14.68        6.17      8.14 o 
  -1  23   9        1.04       -3.14      5.81 o 
   0  23   9        0.90       -0.28      5.84 o 
   1  23   9        0.15        7.48      6.19 o 
   2  23   9      104.10      116.12     12.10 o 
   3  23   9       55.45       51.48      9.35 o 
   4  23   9      245.18      288.72     15.54 o 
   5  23   9        0.43       -7.67      7.67 o 
  -6  24   9       17.64       17.07     19.15 o 
  -5  24   9      112.36      115.42     24.51 o 
  -4  24   9       52.63       41.32      8.75 o 
  -3  24   9        1.72        7.54      6.80 o 
  -2  24   9       68.72       43.92      8.87 o 
  -1  24   9        1.80        9.47      6.83 o 
   0  24   9       45.40       50.81      9.75 o 
   1  24   9       22.60       37.16     10.91 o 
   2  24   9       20.19       16.90      6.23 o 
   3  24   9       19.05       14.97      7.52 o 
   4  24   9        0.06       -0.17      9.26 o 
  -5  25   9       33.30       52.64     15.77 o 
  -4  25   9       23.45       11.47      9.33 o 
  -3  25   9        2.62       -1.40      8.18 o 
  -2  25   9      215.62      264.11     27.76 o 
  -1  25   9       38.36       28.97     10.35 o 
   0  25   9       36.80       18.62      9.29 o 
   1  25   9      134.22      180.59     16.64 o 
   2  25   9      340.38      390.89     40.64 o 
 -14   0  10      195.93      228.92     21.52 o 
 -12   0  10       58.70       34.14     11.16 o 
 -10   0  10       40.43       39.09      7.36 o 
  -8   0  10     1747.21     1628.61     38.30 o 
  -6   0  10      153.18      114.90     10.63 o 
  -4   0  10     2920.14     2811.58     39.33 o 
  -2   0  10      753.47      747.40     14.26 o 
   0   0  10     1452.65     1217.28     19.43 o 
   2   0  10     1225.50     1103.05     20.58 o 
   4   0  10      717.81      692.55     20.56 o 
   6   0  10       13.88       10.34      6.11 o 
   8   0  10       27.21       13.37      7.53 o 
  10   0  10       27.46        6.46      8.08 o 
  12   0  10      288.32      317.33     22.81 o 
 -15   1  10        1.73       -2.27      9.46 o 
 -14   1  10        1.20        2.69      7.21 o 
 -13   1  10       23.80        7.54      7.16 o 
 -12   1  10      146.91      154.91     12.07 o 
 -11   1  10      100.07      101.93      8.02 o 
 -10   1  10       24.85       31.01      5.62 o 
  -9   1  10       96.88      128.71      7.37 o 
  -8   1  10      268.03      312.34      9.27 o 
  -7   1  10      284.31      253.01      7.66 o 
  -6   1  10      416.35      432.49     12.58 o 
  -5   1  10      763.53      707.66     11.85 o 
  -4   1  10      526.90      510.86     10.53 o 
  -3   1  10      874.24      820.99     11.84 o 
  -2   1  10      157.63      163.92      4.78 o 
  -1   1  10     2176.44     2179.94     20.53 o 
   0   1  10       45.78       44.17      3.29 o 
   1   1  10      156.09      160.70      5.70 o 
   2   1  10      847.30      836.57     13.11 o 
   3   1  10       20.44       22.99      3.42 o 
   4   1  10       28.77       18.41      3.31 o 
   5   1  10       64.74       51.16      4.40 o 
   6   1  10        6.01        2.09      3.23 o 
   7   1  10        2.08        0.02      4.43 o 
   8   1  10      129.90      124.32      8.48 o 
   9   1  10      100.60      111.25     13.57 o 
  10   1  10       50.85       50.04      8.69 o 
  11   1  10       29.23       37.69      7.17 o 
  12   1  10      156.22      166.22     18.25 o 
 -15   2  10       11.33       10.80     10.12 o 
 -14   2  10       11.78       17.02      8.09 o 
 -13   2  10       90.88       87.64     10.64 o 
 -12   2  10       18.81       20.87      6.00 o 
 -11   2  10       40.90       40.44      6.26 o 
 -10   2  10       10.13       10.15      3.94 o 
  -9   2  10        1.00        7.71      4.07 o 
  -8   2  10        1.25        3.92      2.96 o 
  -7   2  10       21.44       32.38      4.85 o 
  -6   2  10      115.23      119.71      4.62 o 
  -5   2  10      370.00      355.10      9.46 o 
  -4   2  10     1081.64     1024.68     12.55 o 
  -3   2  10      150.37      157.08      4.78 o 
  -2   2  10      295.14      308.25      6.62 o 
  -1   2  10     1287.33     1192.20     13.52 o 
   0   2  10      283.00      242.03      6.37 o 
   1   2  10     1244.83     1207.02     15.31 o 
   2   2  10       67.87       86.39      4.38 o 
   3   2  10      194.13      182.77      6.79 o 
   4   2  10       69.38       85.15      8.45 o 
   5   2  10       13.53        3.56      2.86 o 
   6   2  10      204.03      201.25      7.48 o 
   7   2  10      288.18      274.27      9.58 o 
   8   2  10       14.76        5.95      4.83 o 
   9   2  10      357.84      378.97     24.33 o 
  10   2  10       76.27       74.80      9.37 o 
  11   2  10      283.51      343.06     20.61 o 
  12   2  10        1.40       -0.95      5.76 o 
 -15   3  10       14.31        3.16     16.81 o 
 -14   3  10       15.65       19.95      9.14 o 
 -13   3  10       12.39       17.08     10.42 o 
 -12   3  10       39.03       36.53      6.40 o 
 -11   3  10      141.53      172.13      8.31 o 
 -10   3  10       22.77       10.93      4.77 o 
  -9   3  10      103.44      112.98      6.46 o 
  -8   3  10      115.03      110.74      8.52 o 
  -7   3  10      537.57      540.07     10.89 o 
  -6   3  10     2547.17     2242.90     23.57 o 
  -5   3  10       63.07       53.29      3.61 o 
  -4   3  10        1.87        3.40      2.15 o 
  -3   3  10     1240.41     1222.76     13.71 o 
  -2   3  10     1121.69     1117.86     12.23 o 
  -1   3  10      284.96      275.00      6.05 o 
   0   3  10      227.94      236.23      6.67 o 
   1   3  10      784.57      723.24     10.92 o 
   2   3  10      326.33      251.56      7.12 o 
   3   3  10       18.18       16.47      3.18 o 
   4   3  10        8.40        1.90      3.64 o 
   5   3  10        0.85       -2.78      2.78 o 
   6   3  10       10.55       10.64      3.60 o 
   7   3  10       46.39       41.16      5.34 o 
   8   3  10       32.87       27.70      5.64 o 
   9   3  10      122.10      132.89      9.20 o 
  10   3  10        0.01       -4.84      4.84 o 
  11   3  10       28.39       23.78      6.57 o 
  12   3  10       27.04       29.19     12.82 o 
 -15   4  10        6.72        2.58     15.93 o 
 -14   4  10       37.38       40.80     10.33 o 
 -13   4  10        0.04        3.33      6.30 o 
 -12   4  10        3.33        3.76      4.54 o 
 -11   4  10      188.54      203.73      8.93 o 
 -10   4  10      460.52      415.63     15.68 o 
  -9   4  10      149.79      155.49      7.36 o 
  -8   4  10      142.13      149.12      6.94 o 
  -7   4  10       37.28       21.21      3.41 o 
  -6   4  10     1143.81     1059.01     13.43 o 
  -5   4  10       83.06       77.50      6.79 o 
  -4   4  10     2070.19     1813.33     21.69 o 
  -3   4  10        0.03        2.38      1.96 o 
  -2   4  10      481.58      506.13     11.01 o 
  -1   4  10      101.78       84.41      3.73 o 
   0   4  10        6.85       -0.20      1.98 o 
   1   4  10        0.38        1.60      2.02 o 
   2   4  10      758.02      727.87     17.08 o 
   3   4  10      505.89      491.14      9.02 o 
   4   4  10      376.19      340.39      9.08 o 
   5   4  10       21.75       13.18      3.49 o 
   6   4  10       78.15       71.21      5.95 o 
   7   4  10       34.84       35.77      8.52 o 
   8   4  10       71.58       71.28      7.20 o 
   9   4  10      168.08      152.10      9.62 o 
  10   4  10       30.09       29.80      6.69 o 
  11   4  10      141.84      147.46     13.18 o 
  12   4  10       47.73       53.12     10.12 o 
 -15   5  10        4.39        4.92     15.81 o 
 -14   5  10       34.05       27.07     10.14 o 
 -13   5  10      183.54      195.33     14.27 o 
 -12   5  10       35.30       45.85      6.02 o 
 -11   5  10      127.02      135.15      7.87 o 
 -10   5  10       19.44        9.99      4.23 o 
  -9   5  10        0.05       -1.72      3.38 o 
  -8   5  10       59.18       61.11      4.92 o 
  -7   5  10       15.47       10.35      2.99 o 
  -6   5  10      450.67      401.44      9.32 o 
  -5   5  10      811.45      736.41     10.81 o 
  -4   5  10      457.46      442.69      7.42 o 
  -3   5  10     1768.19     1701.56     17.67 o 
  -2   5  10      329.01      339.05      6.76 o 
  -1   5  10       53.54       68.59      3.52 o 
   0   5  10       14.10       16.70      2.54 o 
   1   5  10        1.95        6.82      2.30 o 
   2   5  10      151.73      167.34      7.87 o 
   3   5  10       38.84       36.33      3.33 o 
   4   5  10       25.94       26.21      3.36 o 
   5   5  10       57.74       51.00      5.45 o 
   6   5  10      228.90      238.81      9.14 o 
   7   5  10       32.33       29.88      5.44 o 
   8   5  10      174.48      189.92      9.84 o 
   9   5  10      198.14      188.97     12.34 o 
  10   5  10       31.56       26.02      8.39 o 
  11   5  10        1.68        2.55      7.11 o 
  12   5  10       94.18      105.98     12.51 o 
 -15   6  10        0.03        1.11     16.51 o 
 -14   6  10      267.44      302.84     12.97 o 
 -13   6  10       81.13       81.82      7.43 o 
 -12   6  10      245.40      267.88     10.56 o 
 -11   6  10        3.57        3.82      4.63 o 
 -10   6  10       40.06       25.31      4.75 o 
  -9   6  10        5.80        1.44      4.51 o 
  -8   6  10       16.93       22.36      3.72 o 
  -7   6  10       50.90       52.69      5.32 o 
  -6   6  10      337.41      288.46      8.63 o 
  -5   6  10      147.30      116.40      4.68 o 
  -4   6  10      179.75      172.69      5.77 o 
  -3   6  10        1.81        4.88      2.33 o 
  -2   6  10       62.89       59.06      3.53 o 
  -1   6  10      274.59      290.50      6.28 o 
   0   6  10       25.93       37.87      3.09 o 
   1   6  10      477.35      499.78      8.76 o 
   2   6  10      700.75      737.29     10.59 o 
   3   6  10      109.61       92.78      5.21 o 
   4   6  10      127.31      123.63      5.22 o 
   5   6  10       11.39       10.81      3.34 o 
   6   6  10       76.42       69.40      5.91 o 
   7   6  10       17.28       14.96      4.73 o 
   8   6  10        1.63       -1.59      5.39 o 
   9   6  10       88.15       91.36     10.46 o 
  10   6  10       55.45       50.51      9.26 o 
  11   6  10        0.10       -6.59      6.59 o 
  12   6  10        0.43        3.72      7.35 o 
 -15   7  10      335.59      367.33     34.20 o 
 -14   7  10        3.86        8.36      5.99 o 
 -13   7  10      244.55      245.29     10.72 o 
 -12   7  10       43.45       42.96      7.18 o 
 -11   7  10       20.08       19.68      4.86 o 
 -10   7  10      106.16       89.66      9.76 o 
  -9   7  10      242.17      221.90      8.13 o 
  -8   7  10        3.55        3.76      3.02 o 
  -7   7  10      290.83      260.43      8.08 o 
  -6   7  10        0.86        3.64      2.52 o 
  -5   7  10      320.41      328.92      7.96 o 
  -4   7  10       52.80       44.10      3.62 o 
  -3   7  10      516.39      511.87      8.86 o 
  -2   7  10     1148.54     1112.47     13.78 o 
  -1   7  10       26.24       22.83      3.13 o 
   0   7  10        8.13       13.93      2.85 o 
   1   7  10      552.28      533.31     11.65 o 
   2   7  10      215.50      215.59      7.31 o 
   3   7  10      311.22      320.71      9.53 o 
   4   7  10       71.74       92.07      5.58 o 
   5   7  10       10.35        7.22      3.67 o 
   6   7  10        0.05       -1.12      3.82 o 
   7   7  10        0.90        2.79      5.23 o 
   8   7  10       49.41       59.26     13.64 o 
   9   7  10       46.11       58.10      9.21 o 
  10   7  10        0.54       -5.18      8.21 o 
  11   7  10       70.33       80.08     18.71 o 
  12   7  10        1.34       -6.77      6.95 o 
 -14   8  10       20.43       29.58      7.51 o 
 -13   8  10        9.72        2.59      7.13 o 
 -12   8  10       41.73       43.12      6.23 o 
 -11   8  10        0.02       -1.63      4.16 o 
 -10   8  10        0.05       -0.28      3.56 o 
  -9   8  10      143.61      141.33      9.82 o 
  -8   8  10       47.23       35.30      4.84 o 
  -7   8  10       51.62       42.06      4.04 o 
  -6   8  10      153.68      149.86      6.30 o 
  -5   8  10        1.43       -2.45      2.45 o 
  -4   8  10       22.92       35.70      3.37 o 
  -3   8  10       11.58        0.76      2.21 o 
  -2   8  10      273.64      257.63      6.82 o 
  -1   8  10      182.59      163.32      6.26 o 
   0   8  10      346.53      347.94      9.44 o 
   1   8  10     1645.72     1514.36     20.39 o 
   2   8  10      322.65      329.56      8.89 o 
   3   8  10      498.60      506.08     11.12 o 
   4   8  10       11.67       16.50      4.34 o 
   5   8  10        7.37        6.68      4.49 o 
   6   8  10        7.75        8.49      4.70 o 
   7   8  10        2.02        8.49      6.14 o 
   8   8  10       11.08        4.67      6.31 o 
   9   8  10       73.24       86.97     10.28 o 
  10   8  10       10.40        3.44      7.34 o 
  11   8  10        0.04       -6.46      7.14 o 
  12   8  10       24.98       18.76     14.09 o 
 -14   9  10      176.25      191.71     14.56 o 
 -13   9  10       54.76       59.99      8.10 o 
 -12   9  10      114.15      119.83      8.11 o 
 -11   9  10        0.13        1.81      4.14 o 
 -10   9  10       27.52       31.71      5.34 o 
  -9   9  10        0.05       -3.58      3.63 o 
  -8   9  10        2.38       -0.86      3.52 o 
  -7   9  10       84.48       71.44      6.86 o 
  -6   9  10       18.77       16.97      3.86 o 
  -5   9  10       86.19       83.85      4.68 o 
  -4   9  10       11.76        9.51      2.54 o 
  -3   9  10       11.27       15.00      3.00 o 
  -2   9  10      178.03      163.66      5.70 o 
  -1   9  10       72.06       71.84      4.52 o 
   0   9  10      238.84      218.67      9.59 o 
   1   9  10        9.43        4.04      3.03 o 
   2   9  10      569.15      520.81     11.19 o 
   3   9  10       83.22       90.07      6.03 o 
   4   9  10      372.00      354.37     11.58 o 
   5   9  10        2.94        3.49      5.37 o 
   6   9  10      241.98      255.03     13.32 o 
   7   9  10       53.72       52.10      8.14 o 
   8   9  10       70.11       70.78      9.03 o 
   9   9  10       15.54       17.84      7.11 o 
  10   9  10       95.85       86.01     11.04 o 
  11   9  10       18.01       -3.17     11.11 o 
  12   9  10       97.96       82.94     11.76 o 
 -14  10  10       98.14      122.99     18.84 o 
 -13  10  10       18.61       22.36      6.68 o 
 -12  10  10       55.49       55.42      8.76 o 
 -11  10  10       86.98       82.85      6.72 o 
 -10  10  10       33.55       24.88      4.81 o 
  -9  10  10       12.49        5.61      4.00 o 
  -8  10  10      192.02      155.14      8.64 o 
  -7  10  10        3.03       -2.23      3.18 o 
  -6  10  10       28.19       24.70      4.24 o 
  -5  10  10       19.85       18.92      3.37 o 
  -4  10  10      717.90      740.39     12.15 o 
  -3  10  10      360.39      323.17     12.24 o 
  -2  10  10     1252.58     1118.73     15.11 o 
  -1  10  10        1.95        2.16      2.64 o 
   0  10  10      447.88      461.01      9.66 o 
   1  10  10       35.68       32.10      4.54 o 
   2  10  10        0.34       -4.04      4.04 o 
   3  10  10      336.77      317.98     10.10 o 
   4  10  10      279.88      285.62     11.04 o 
   5  10  10        2.92        1.94      5.39 o 
   6  10  10      741.17      698.94     41.22 o 
   7  10  10      106.70       94.96      9.85 o 
   8  10  10       11.87       14.83      6.59 o 
   9  10  10       93.25       85.35     12.32 o 
  10  10  10        3.64        5.29      7.32 o 
  11  10  10        6.15       14.86      8.18 o 
 -14  11  10       85.22       84.28     10.44 o 
 -13  11  10       31.73       32.25      7.37 o 
 -12  11  10      338.32      360.10     11.72 o 
 -11  11  10      125.51      145.74      8.05 o 
 -10  11  10        2.19       -3.23      4.19 o 
  -9  11  10      410.60      427.71     17.29 o 
  -8  11  10       60.30       71.39      5.32 o 
  -7  11  10      641.67      629.72     13.65 o 
  -6  11  10       57.45       44.74      4.23 o 
  -5  11  10      814.05      776.30     14.60 o 
  -4  11  10       53.92       54.54      4.54 o 
  -3  11  10       91.79      103.69      5.52 o 
  -2  11  10       15.44       13.25      3.32 o 
  -1  11  10       76.73       71.13      5.09 o 
   0  11  10      125.87      124.37      5.79 o 
   1  11  10      380.14      388.99     10.79 o 
   2  11  10       11.45       17.61      4.45 o 
   3  11  10       38.82       42.79      5.29 o 
   4  11  10        0.49        3.16      4.15 o 
   5  11  10      137.95      129.75      9.27 o 
   6  11  10       30.39       34.28      7.33 o 
   7  11  10      414.05      432.01     17.69 o 
   8  11  10        0.38        6.97      7.01 o 
   9  11  10       49.32       65.15     23.72 o 
  10  11  10       29.65       33.69     12.92 o 
  11  11  10        0.15        4.91      7.73 o 
 -13  12  10       85.09       89.59     15.05 o 
 -12  12  10        2.58       -0.51      4.58 o 
 -11  12  10        4.13        2.68      4.65 o 
 -10  12  10        4.19        6.56      4.66 o 
  -9  12  10      111.08      103.63      6.70 o 
  -8  12  10      169.88      167.34      8.11 o 
  -7  12  10       28.46       19.78      4.37 o 
  -6  12  10      507.59      493.55     12.88 o 
  -5  12  10        1.22       -1.72      3.26 o 
  -4  12  10       23.13       13.74      3.49 o 
  -3  12  10      332.78      306.76      8.60 o 
  -2  12  10       32.75       29.39      4.65 o 
  -1  12  10       35.78       37.15      4.44 o 
   0  12  10      195.63      205.80      7.77 o 
   1  12  10      410.56      403.07     13.12 o 
   2  12  10        9.64       12.05      4.41 o 
   3  12  10      211.70      211.77     10.70 o 
   4  12  10       23.75       21.19      5.20 o 
   5  12  10       75.46       75.54      7.91 o 
   6  12  10        4.79       14.15      6.54 o 
   7  12  10        0.69        1.40      6.10 o 
   8  12  10        0.95       -1.98      6.79 o 
   9  12  10       20.17       22.33      8.22 o 
  10  12  10       26.47       19.07     12.72 o 
  11  12  10        9.43       23.27      9.88 o 
 -13  13  10        0.83        7.27      5.93 o 
 -12  13  10      200.37      197.29     10.29 o 
 -11  13  10       40.29       39.32      6.24 o 
 -10  13  10       81.39       84.85      7.28 o 
  -9  13  10        7.03        7.51      3.95 o 
  -8  13  10       13.14       20.33      5.68 o 
  -7  13  10       81.02      102.54      7.95 o 
  -6  13  10      358.77      354.07     13.69 o 
  -5  13  10       68.50       66.54      5.97 o 
  -4  13  10        2.54        4.80      3.64 o 
  -3  13  10       11.05        7.61      3.32 o 
  -2  13  10      496.82      480.34     10.83 o 
  -1  13  10        9.18        7.99      3.44 o 
   0  13  10      485.11      442.45     10.39 o 
   1  13  10        4.59        5.74      3.22 o 
   2  13  10        5.34        4.11      3.89 o 
   3  13  10       63.64       61.89      7.10 o 
   4  13  10        1.31        3.05      4.50 o 
   5  13  10       24.08       24.28      6.08 o 
   6  13  10       25.11       15.70      7.16 o 
   7  13  10      125.46      136.15     11.77 o 
   8  13  10       23.23        3.93      6.76 o 
   9  13  10        4.70       14.51      7.80 o 
  10  13  10       25.39       24.01     13.85 o 
 -13  14  10        1.38        3.74      6.19 o 
 -12  14  10       54.32       70.06      8.32 o 
 -11  14  10       23.60       21.76      5.78 o 
 -10  14  10       70.28       81.56      7.33 o 
  -9  14  10      140.27      146.82      7.49 o 
  -8  14  10        1.65       -3.92      3.92 o 
  -7  14  10      140.04      153.64     12.84 o 
  -6  14  10     1018.36     1021.68     28.15 o 
  -5  14  10      132.21      145.17     10.97 o 
  -4  14  10      693.63      702.90     14.54 o 
  -3  14  10      252.28      240.70      8.82 o 
  -2  14  10      702.52      683.72     14.12 o 
  -1  14  10       22.09       30.88      5.39 o 
   0  14  10       12.30        3.50      4.39 o 
   1  14  10      215.39      240.15      9.30 o 
   2  14  10       74.00       85.33      6.53 o 
   3  14  10       18.03       28.16      6.64 o 
   4  14  10      387.24      383.13     14.30 o 
   5  14  10        0.73        4.94      5.60 o 
   6  14  10      197.74      201.62     13.18 o 
   7  14  10       16.21       26.76      7.86 o 
   8  14  10      108.17      115.28     16.06 o 
   9  14  10       36.43       40.57     13.45 o 
  10  14  10      131.72      158.17     30.69 o 
 -12  15  10       47.06       36.21      7.94 o 
 -11  15  10        2.44       11.43      5.45 o 
 -10  15  10       45.15       43.80      5.79 o 
  -9  15  10       21.13       18.92      5.23 o 
  -8  15  10        0.40        0.47      5.63 o 
  -7  15  10       35.79       43.34      6.68 o 
  -6  15  10      127.26      120.88      8.54 o 
  -5  15  10        5.28        8.32      4.94 o 
  -4  15  10      102.54      101.60      9.28 o 
  -3  15  10        0.24        0.63      3.70 o 
  -2  15  10      238.70      216.49     12.33 o 
  -1  15  10       22.96        9.10      4.59 o 
   0  15  10      210.65      195.49     11.66 o 
   1  15  10       12.40        4.66      4.03 o 
   2  15  10       10.23        5.99      4.12 o 
   3  15  10       19.60       23.08      7.26 o 
   4  15  10        7.30       12.45      5.90 o 
   5  15  10        6.40        1.89      5.35 o 
   6  15  10      413.94      393.14     15.94 o 
   7  15  10       37.90       37.61      8.54 o 
   8  15  10       20.71       33.89      8.72 o 
   9  15  10       30.31       17.35      9.80 o 
  10  15  10        5.68       -1.54      8.15 o 
 -12  16  10        1.23       -2.65      6.37 o 
 -11  16  10        1.90        6.61      5.46 o 
 -10  16  10       26.66       35.58      5.51 o 
  -9  16  10       19.71       13.12      5.98 o 
  -8  16  10        5.83        3.10      5.34 o 
  -7  16  10        4.01        7.12      5.33 o 
  -6  16  10      130.88      129.19      8.92 o 
  -5  16  10       61.08       64.46      7.00 o 
  -4  16  10        0.00       -3.81      3.81 o 
  -3  16  10       15.55        8.09      5.52 o 
  -2  16  10       82.89       85.24      7.25 o 
  -1  16  10       44.19       38.08      5.58 o 
   0  16  10       53.74       59.76      6.13 o 
   1  16  10      616.93      559.69     14.30 o 
   2  16  10        3.57       -0.01      4.22 o 
   3  16  10      294.43      301.97     11.65 o 
   4  16  10      198.83      190.71     11.44 o 
   5  16  10        7.48       20.09      7.20 o 
   6  16  10        0.14       -3.89      5.83 o 
   7  16  10       46.71       62.76      9.63 o 
   8  16  10       38.57       46.60     17.57 o 
   9  16  10       98.40      129.06     15.13 o 
 -11  17  10       21.36       15.24      6.83 o 
 -10  17  10       36.95       24.26      7.77 o 
  -9  17  10      245.34      245.74     12.44 o 
  -8  17  10       45.05       40.77      6.89 o 
  -7  17  10        3.55        4.64      5.30 o 
  -6  17  10        0.51        8.34      5.11 o 
  -5  17  10      117.87      121.45      9.17 o 
  -4  17  10      120.69      114.63      7.88 o 
  -3  17  10      193.86      189.87     12.61 o 
  -2  17  10       87.85       69.27      7.06 o 
  -1  17  10      211.89      212.51      9.51 o 
   0  17  10       33.20       44.30      5.88 o 
   1  17  10       43.31       48.17      6.00 o 
   2  17  10       16.50       12.21      4.98 o 
   3  17  10        0.53       -1.22      4.81 o 
   4  17  10        1.80       -4.16      7.48 o 
   5  17  10       31.93       39.69      7.61 o 
   6  17  10      225.31      217.27     14.29 o 
   7  17  10       29.17       22.59     13.47 o 
   8  17  10       41.85       32.89     18.97 o 
   9  17  10        6.66       -0.38      8.96 o 
 -11  18  10       25.00       13.38      7.35 o 
 -10  18  10        1.35       -0.97      6.34 o 
  -9  18  10       54.35       55.19      7.92 o 
  -8  18  10       38.87       47.40      7.59 o 
  -7  18  10        0.28        0.18      5.99 o 
  -6  18  10      261.76      243.58     13.59 o 
  -5  18  10       79.21      104.99      8.64 o 
  -4  18  10      101.15       88.65      7.44 o 
  -3  18  10      197.98      203.61     10.63 o 
  -2  18  10      184.77      178.72     13.54 o 
  -1  18  10       71.55       58.44      6.55 o 
   0  18  10      279.42      280.68     11.02 o 
   1  18  10       37.71       32.89      5.94 o 
   2  18  10       55.73       51.22      6.79 o 
   3  18  10       30.31       31.72      5.76 o 
   4  18  10      220.26      233.91     15.45 o 
   5  18  10       36.24       38.50      7.61 o 
   6  18  10       26.44       35.66      8.66 o 
   7  18  10       12.27       24.54     11.42 o 
   8  18  10        5.34       10.37      8.82 o 
 -10  19  10       26.23       23.85      8.19 o 
  -9  19  10        0.36        5.03      9.53 o 
  -8  19  10      233.64      258.37     12.89 o 
  -7  19  10      156.48      136.44     10.07 o 
  -6  19  10      117.28      116.81     11.02 o 
  -5  19  10       27.41       27.43      6.39 o 
  -4  19  10      188.92      181.01      9.68 o 
  -3  19  10       27.91       42.72      9.48 o 
  -2  19  10      162.54      164.97      9.26 o 
  -1  19  10       99.66      108.70      8.07 o 
   0  19  10        0.14        0.19      4.56 o 
   1  19  10       23.29       23.10      5.58 o 
   2  19  10       21.19       23.62      6.30 o 
   3  19  10       11.46        6.50      5.12 o 
   4  19  10      255.10      283.46     11.81 o 
   5  19  10       22.52       12.49      8.06 o 
   6  19  10       34.19       16.30      8.08 o 
   7  19  10        0.01        9.43     10.07 o 
   8  19  10        8.95       -2.23      9.78 o 
  -9  20  10       92.85       77.33     10.09 o 
  -8  20  10        0.10        9.04      6.21 o 
  -7  20  10       94.49      110.69      9.61 o 
  -6  20  10       71.28       89.37      9.76 o 
  -5  20  10      683.74      740.75     19.63 o 
  -4  20  10       21.39       23.30      5.73 o 
  -3  20  10        0.23       -0.48      5.16 o 
  -2  20  10      106.19       93.55      9.30 o 
  -1  20  10       17.19       23.28      5.74 o 
   0  20  10       39.02       44.46      6.32 o 
   1  20  10       43.26       40.97      6.94 o 
   2  20  10      164.38      167.15      9.72 o 
   3  20  10       20.55       28.34      6.22 o 
   4  20  10      108.20      116.72      8.86 o 
   5  20  10       13.99        8.63      7.46 o 
   6  20  10        0.33       -3.46      9.78 o 
   7  20  10        0.03       -7.55      9.78 o 
  -9  21  10      279.17      302.16     16.21 o 
  -8  21  10       77.42       99.08     10.58 o 
  -7  21  10      404.88      433.03     21.08 o 
  -6  21  10       59.23       51.98      8.25 o 
  -5  21  10        0.08       -1.64      5.62 o 
  -4  21  10        1.56       -1.90      5.28 o 
  -3  21  10       78.90       74.42      8.45 o 
  -2  21  10       12.35       11.50      5.38 o 
  -1  21  10      264.36      261.56     11.51 o 
   0  21  10        2.68       11.79      5.56 o 
   1  21  10       30.39       23.78      5.86 o 
   2  21  10        0.83        3.51      5.48 o 
   3  21  10       13.49       11.88      6.24 o 
   4  21  10       17.58       22.32      8.13 o 
   5  21  10        4.81        4.74     10.66 o 
   6  21  10        4.92        8.67     10.78 o 
  -8  22  10        6.72       -3.43      6.98 o 
  -7  22  10       80.25       75.22     10.79 o 
  -6  22  10        0.14        2.52      7.22 o 
  -5  22  10       24.26       10.45      8.93 o 
  -4  22  10      105.81      127.59     12.62 o 
  -3  22  10       61.61       71.67      8.39 o 
  -2  22  10        1.17        2.95      5.19 o 
  -1  22  10       49.80       55.42      7.16 o 
   0  22  10        2.49        1.30      5.08 o 
   1  22  10        3.22        4.90      5.41 o 
   2  22  10       69.75       86.11      9.04 o 
   3  22  10        1.01        3.60      5.70 o 
   4  22  10      301.09      316.45     14.53 o 
   5  22  10        5.61        0.16     13.94 o 
  -7  23  10      100.12       92.75     15.09 o 
  -6  23  10      142.62      160.04     16.69 o 
  -5  23  10       19.39       17.20      8.37 o 
  -4  23  10       37.17       33.34     19.37 o 
  -3  23  10        1.24       -0.08      6.15 o 
  -2  23  10       56.21       53.73      9.48 o 
  -1  23  10        4.03        8.48      5.58 o 
   0  23  10      231.35      254.29     13.80 o 
   1  23  10       59.85       70.56      8.20 o 
   2  23  10       69.80       74.06      8.56 o 
   3  23  10       45.64       61.19      7.85 o 
   4  23  10       43.26       54.16     11.02 o 
  -5  24  10        0.23        2.63      9.14 o 
  -4  24  10       41.34       68.30     12.85 o 
  -3  24  10        2.02       12.66      8.38 o 
  -2  24  10      201.86      245.82     25.89 o 
  -1  24  10      135.80      144.28     12.27 o 
   0  24  10        0.57        2.21      5.81 o 
   1  24  10       40.98       29.18      7.76 o 
   2  24  10      240.83      257.75     15.19 o 
  -2  25  10        9.27       11.55      9.67 o 
  -1  25  10       86.60       88.42     13.77 o 
 -15   0  11        3.36       -1.41     15.40 o 
 -13   0  11       23.33       37.67     26.97 o 
 -11   0  11      695.95      726.14     31.59 o 
  -9   0  11      637.10      728.30     21.01 o 
  -7   0  11      156.26      138.05     12.35 o 
  -5   0  11        1.04        0.69      7.35 o 
  -3   0  11        1.13        0.27      3.23 o 
  -1   0  11     1109.67     1087.46     18.82 o 
   1   0  11      257.11      210.08     10.23 o 
   3   0  11      343.87      322.72     18.44 o 
   5   0  11       14.89       26.49     11.65 o 
   7   0  11      172.84      178.03     23.72 o 
   9   0  11       42.03       15.15     11.57 o 
  11   0  11       65.70       82.41     27.00 o 
 -15   1  11        6.27       -0.15     11.45 o 
 -14   1  11        3.85       -1.86      7.51 o 
 -13   1  11        0.73       10.09      7.44 o 
 -12   1  11        5.85       -5.53      6.17 o 
 -11   1  11        6.81       -1.69      5.32 o 
 -10   1  11       30.25       39.31      6.09 o 
  -9   1  11      623.54      624.85     13.70 o 
  -8   1  11        6.42        3.66      3.45 o 
  -7   1  11       43.74       59.91      5.47 o 
  -6   1  11        1.82        1.58      3.67 o 
  -5   1  11      100.86       88.19      6.21 o 
  -4   1  11      101.24       88.29      4.81 o 
  -3   1  11      185.03      179.23      5.92 o 
  -2   1  11      372.80      386.63      8.24 o 
  -1   1  11      399.82      405.12      7.67 o 
   0   1  11      129.61       93.84      4.63 o 
   1   1  11     1060.34      932.33     14.50 o 
   2   1  11      457.64      398.78     10.66 o 
   3   1  11        9.45        8.75      3.63 o 
   4   1  11      113.97       99.16      6.31 o 
   5   1  11      103.55       87.77      6.92 o 
   6   1  11       20.48       18.51      6.69 o 
   7   1  11        7.15        6.68      4.81 o 
   8   1  11        8.61        8.70      5.10 o 
   9   1  11       66.26       78.75      8.10 o 
  10   1  11      683.39      808.94     24.68 o 
  11   1  11       82.06       78.67      9.51 o 
  12   1  11        0.83       -0.53      5.87 o 
 -15   2  11       13.64       20.36     13.10 o 
 -14   2  11       92.45       92.72     11.79 o 
 -13   2  11        0.35        7.85      7.33 o 
 -12   2  11       13.44       19.65      6.12 o 
 -11   2  11       10.38        8.23      5.31 o 
 -10   2  11      130.76      136.02      8.75 o 
  -9   2  11        0.32       -0.95      4.59 o 
  -8   2  11       37.19       33.55      4.64 o 
  -7   2  11      203.94      198.85      7.15 o 
  -6   2  11      426.19      432.14     15.03 o 
  -5   2  11      476.18      392.70      8.13 o 
  -4   2  11       66.04       63.78      4.39 o 
  -3   2  11        1.23       -0.77      2.38 o 
  -2   2  11     2194.27     2052.57     22.43 o 
  -1   2  11      682.40      719.32     12.14 o 
   0   2  11      560.98      545.36     10.52 o 
   1   2  11       41.02       31.05      4.14 o 
   2   2  11       67.96       70.63      5.31 o 
   3   2  11        3.39        7.14      3.59 o 
   4   2  11       91.61       69.36      5.19 o 
   5   2  11      149.68      161.56      8.53 o 
   6   2  11      242.44      239.18      9.70 o 
   7   2  11       93.58       68.29      6.94 o 
   8   2  11      106.12      109.84     12.05 o 
   9   2  11       24.13       32.57      9.21 o 
  10   2  11      201.43      225.14     12.13 o 
  11   2  11        0.03       -2.05      5.72 o 
  12   2  11        0.43       -1.75      5.96 o 
 -15   3  11        0.49       14.46     18.27 o 
 -14   3  11       12.65       27.93      8.87 o 
 -13   3  11      302.27      338.22     20.17 o 
 -12   3  11        9.45        9.43      5.78 o 
 -11   3  11       75.21       61.43      7.29 o 
 -10   3  11        5.62        3.48      4.65 o 
  -9   3  11      944.25      932.37     17.20 o 
  -8   3  11       35.82       26.04      4.51 o 
  -7   3  11        3.64       -0.89      2.87 o 
  -6   3  11      971.93      985.51     13.23 o 
  -5   3  11      790.78      726.82     11.42 o 
  -4   3  11      239.70      246.35      7.76 o 
  -3   3  11       89.23       83.27      5.18 o 
  -2   3  11        7.91        5.48      2.21 o 
  -1   3  11        0.74        2.54      2.06 o 
   0   3  11      115.62      100.51      5.02 o 
   1   3  11      150.47      136.18      6.07 o 
   2   3  11      367.00      350.34      9.33 o 
   3   3  11      267.00      282.69      8.57 o 
   4   3  11       62.59       55.15      4.82 o 
   5   3  11        8.96       -1.00      3.45 o 
   6   3  11       46.61       42.20      5.45 o 
   7   3  11       26.76       37.95      6.07 o 
   8   3  11       51.87       52.84     11.27 o 
   9   3  11       35.54       34.02      6.68 o 
  10   3  11       15.73       21.50      6.42 o 
  11   3  11       45.65       47.09      7.70 o 
  12   3  11       41.39       53.37     12.90 o 
 -14   4  11       58.56       64.29     10.69 o 
 -13   4  11        3.12       -4.14      5.90 o 
 -12   4  11       41.19       47.30      7.24 o 
 -11   4  11      125.59      136.69      9.40 o 
 -10   4  11        0.04       -1.78      3.77 o 
  -9   4  11       34.36       42.12      5.19 o 
  -8   4  11      352.39      312.56     10.34 o 
  -7   4  11      212.35      208.66     11.98 o 
  -6   4  11     1010.68      942.77     12.91 o 
  -5   4  11      231.15      197.58      5.84 o 
  -4   4  11      699.72      624.85     10.40 o 
  -3   4  11     1155.49     1000.81     12.56 o 
  -2   4  11       93.18      100.83      4.09 o 
  -1   4  11      329.95      311.55      7.11 o 
   0   4  11      159.29      176.64      5.60 o 
   1   4  11        9.11       13.30      2.71 o 
   2   4  11      482.84      500.64     10.39 o 
   3   4  11       74.51       77.82      5.25 o 
   4   4  11      289.81      323.93      9.36 o 
   5   4  11       42.45       28.43      4.81 o 
   6   4  11       31.73       38.13      6.54 o 
   7   4  11       13.98       21.77      5.53 o 
   8   4  11        0.82       -1.46      4.72 o 
   9   4  11       30.48       29.79      6.52 o 
  10   4  11        0.05       -6.79      6.79 o 
  11   4  11       22.53       27.53     11.31 o 
  12   4  11      114.69      132.43     13.57 o 
 -14   5  11        8.35       11.43      8.42 o 
 -13   5  11       87.53       94.02     10.09 o 
 -12   5  11        0.53        7.70      4.82 o 
 -11   5  11       59.27       64.35      6.52 o 
 -10   5  11       47.71       63.28      7.49 o 
  -9   5  11      137.95      107.20      8.34 o 
  -8   5  11       25.50       19.05      4.52 o 
  -7   5  11      211.19      228.81      7.32 o 
  -6   5  11       45.66       65.27      4.53 o 
  -5   5  11      370.74      350.05      8.34 o 
  -4   5  11      766.02      689.37     10.23 o 
  -3   5  11       30.69       28.81      3.23 o 
  -2   5  11       38.97       36.48      4.02 o 
  -1   5  11      313.38      345.25      8.85 o 
   0   5  11      386.07      323.75      7.33 o 
   1   5  11      737.66      756.56     11.00 o 
   2   5  11     1164.82     1174.90     15.35 o 
   3   5  11      287.89      284.39      7.29 o 
   4   5  11        2.68       -0.26      3.30 o 
   5   5  11      114.24      127.43      7.24 o 
   6   5  11        7.60        4.78      4.33 o 
   7   5  11        0.44        1.00      4.31 o 
   8   5  11       13.73        7.62      5.27 o 
   9   5  11       36.82       37.67      8.65 o 
  10   5  11      160.72      181.32     14.27 o 
  11   5  11       24.68        3.86      7.62 o 
 -14   6  11        2.85        6.31      6.37 o 
 -13   6  11       13.63        4.70      5.38 o 
 -12   6  11       13.76       24.16      5.66 o 
 -11   6  11       39.01       32.46      5.56 o 
 -10   6  11        0.03       -0.28      4.15 o 
  -9   6  11       70.51       72.47      6.49 o 
  -8   6  11      140.08      148.76      9.85 o 
  -7   6  11        0.14       -2.96      2.96 o 
  -6   6  11       29.32       39.19      4.06 o 
  -5   6  11      183.40      171.70      6.55 o 
  -4   6  11      534.03      509.52      9.86 o 
  -3   6  11      760.93      709.72     12.33 o 
  -2   6  11     1421.06     1344.00     18.12 o 
  -1   6  11      597.22      572.66     10.35 o 
   0   6  11     1455.43     1398.11     16.04 o 
   1   6  11      316.82      287.44      6.79 o 
   2   6  11      142.75      129.99      4.94 o 
   3   6  11      310.91      309.38      8.06 o 
   4   6  11       29.23       18.01      3.54 o 
   5   6  11       67.93       95.09      6.60 o 
   6   6  11        1.63        1.23      4.32 o 
   7   6  11        7.59        0.76      5.64 o 
   8   6  11      231.51      256.82     14.75 o 
   9   6  11      175.53      196.70     14.01 o 
  10   6  11        4.11        9.67     14.33 o 
  11   6  11      131.18      120.64     12.83 o 
 -14   7  11       20.81       35.49      8.60 o 
 -13   7  11       32.77       47.21      7.12 o 
 -12   7  11      262.42      302.71     11.92 o 
 -11   7  11      191.93      205.54      9.47 o 
 -10   7  11        4.89        0.56      4.49 o 
  -9   7  11      161.65      171.58      9.09 o 
  -8   7  11      127.40      109.48      6.71 o 
  -7   7  11       96.39       69.84      5.65 o 
  -6   7  11       96.85       81.86      4.55 o 
  -5   7  11      147.19      120.18      6.15 o 
  -4   7  11      131.44      130.17      5.50 o 
  -3   7  11      275.68      251.40      7.86 o 
  -2   7  11     1036.26     1028.94     15.40 o 
  -1   7  11      185.31      188.83      6.69 o 
   0   7  11      304.55      308.68      8.12 o 
   1   7  11        9.53        3.95      2.77 o 
   2   7  11      884.94      829.73     13.92 o 
   3   7  11      257.57      256.53      8.45 o 
   4   7  11       91.60       89.32      6.16 o 
   5   7  11       20.93       18.26      4.85 o 
   6   7  11      277.94      307.51     14.48 o 
   7   7  11        5.66        1.20      5.94 o 
   8   7  11      245.26      225.36     15.61 o 
   9   7  11        5.29        4.10      7.01 o 
  10   7  11        3.53       -1.08      7.23 o 
  11   7  11       26.34       23.34      8.98 o 
 -14   8  11        4.07       -1.58      6.12 o 
 -13   8  11       36.35       50.83      7.52 o 
 -12   8  11        1.71       10.46      5.09 o 
 -11   8  11       11.35       14.81      6.20 o 
 -10   8  11      183.90      209.97     10.01 o 
  -9   8  11        0.75        2.15      4.08 o 
  -8   8  11      284.29      288.39      9.91 o 
  -7   8  11        3.24       -0.33      3.38 o 
  -6   8  11     1007.41      957.69     14.45 o 
  -5   8  11       12.37       15.33      3.48 o 
  -4   8  11      394.39      424.93     10.45 o 
  -3   8  11      554.42      534.77     10.19 o 
  -2   8  11       67.32       63.64      4.48 o 
  -1   8  11      100.03      113.57      6.24 o 
   0   8  11       52.33       49.03      4.78 o 
   1   8  11       57.45       79.43      6.20 o 
   2   8  11      520.46      520.92     12.54 o 
   3   8  11      125.71      107.08      7.29 o 
   4   8  11     1216.22     1202.06     22.69 o 
   5   8  11      200.43      204.19      9.53 o 
   6   8  11      496.23      498.60     17.92 o 
   7   8  11       34.78       47.19     11.97 o 
   8   8  11       42.10       55.50      9.31 o 
   9   8  11       11.69       -6.72      6.72 o 
  10   8  11       10.37        4.66     11.06 o 
  11   8  11        7.29        5.97      8.03 o 
 -14   9  11       20.44       39.01      8.37 o 
 -13   9  11        5.24       10.20      6.01 o 
 -12   9  11        5.06        8.56      5.64 o 
 -11   9  11       17.18       10.02      5.36 o 
 -10   9  11       45.78       49.60      6.15 o 
  -9   9  11        1.90       -2.06      3.92 o 
  -8   9  11        4.14       -1.72      3.82 o 
  -7   9  11       36.51       42.93      4.56 o 
  -6   9  11       32.68       34.41      4.84 o 
  -5   9  11      132.25      140.95      6.58 o 
  -4   9  11       34.11       22.06      4.24 o 
  -3   9  11       38.29       31.79      4.58 o 
  -2   9  11        8.43        6.39      3.47 o 
  -1   9  11       28.21       26.29      4.64 o 
   0   9  11       31.34       26.48      5.01 o 
   1   9  11      326.27      351.81     11.22 o 
   2   9  11      977.73      967.06     19.41 o 
   3   9  11      250.69      224.65      9.71 o 
   4   9  11      137.32      151.21      9.49 o 
   5   9  11       34.89       31.00      6.88 o 
   6   9  11        0.43       11.65      5.87 o 
   7   9  11      189.62      209.26     16.67 o 
   8   9  11        0.06       -5.87      5.87 o 
   9   9  11       21.12        8.19      7.58 o 
  10   9  11       22.44       28.56      9.00 o 
  11   9  11       10.64        2.36      8.58 o 
 -13  10  11       31.50       40.21      7.04 o 
 -12  10  11       40.64       46.82      6.97 o 
 -11  10  11       98.12       93.78      7.62 o 
 -10  10  11        0.74        3.38      4.40 o 
  -9  10  11        1.12        2.83      4.20 o 
  -8  10  11      172.95      164.34      7.30 o 
  -7  10  11       44.59       50.54      4.81 o 
  -6  10  11      248.19      218.97      8.43 o 
  -5  10  11        1.63       -1.87      3.04 o 
  -4  10  11      970.11      902.93     17.18 o 
  -3  10  11     1079.01     1005.20     16.80 o 
  -2  10  11      365.36      346.78     11.29 o 
  -1  10  11       88.18       82.67      6.54 o 
   0  10  11      218.10      229.62      9.68 o 
   1  10  11        7.31        0.01      3.72 o 
   2  10  11       17.30       21.34      4.76 o 
   3  10  11       59.71       59.80      5.79 o 
   4  10  11      257.49      248.17     12.39 o 
   5  10  11        3.48       -2.95      5.48 o 
   6  10  11       25.24       41.59      7.82 o 
   7  10  11       34.71       24.91      7.18 o 
   8  10  11       10.80       20.53     12.30 o 
   9  10  11        6.58       -0.79      7.35 o 
  10  10  11        2.37       -0.20     10.30 o 
  11  10  11       57.86       70.68     16.85 o 
 -13  11  11      151.30      155.95     11.20 o 
 -12  11  11      182.34      198.82     10.99 o 
 -11  11  11        1.95        6.14      4.88 o 
 -10  11  11      101.03      104.07      9.78 o 
  -9  11  11       36.25       33.87      5.52 o 
  -8  11  11      208.29      223.34      8.27 o 
  -7  11  11      352.95      357.66     14.36 o 
  -6  11  11       86.50       87.59      6.17 o 
  -5  11  11      256.35      273.89     13.69 o 
  -4  11  11       17.46       23.24      4.46 o 
  -3  11  11     1099.21     1047.23     17.90 o 
  -2  11  11        0.33        0.80      3.11 o 
  -1  11  11        0.22        3.06      3.77 o 
   0  11  11     1046.23     1033.81     20.50 o 
   1  11  11       90.09       96.18     10.36 o 
   2  11  11      181.21      203.33      9.71 o 
   3  11  11      199.01      178.56      9.26 o 
   4  11  11        3.82        2.81      4.97 o 
   5  11  11        0.97       -4.82      4.82 o 
   6  11  11       46.21       43.21      8.23 o 
   7  11  11        5.12       -0.87      6.27 o 
   8  11  11        2.35       18.70     14.82 o 
   9  11  11       72.61       63.69     15.90 o 
  10  11  11       12.75        4.24      8.65 o 
 -13  12  11        8.40       12.95      7.33 o 
 -12  12  11      132.21      141.56      9.36 o 
 -11  12  11       20.39       20.65      5.57 o 
 -10  12  11       22.26       19.68      5.57 o 
  -9  12  11       15.36       18.67      5.08 o 
  -8  12  11       28.56       25.61      4.51 o 
  -7  12  11       31.01       39.50      5.21 o 
  -6  12  11       81.72       77.02      7.18 o 
  -5  12  11      218.76      210.77     10.08 o 
  -4  12  11       90.60       89.88      6.15 o 
  -3  12  11        8.35        2.32      3.48 o 
  -2  12  11      171.14      178.98      8.27 o 
  -1  12  11      325.01      321.24     10.47 o 
   0  12  11       25.78       17.83      4.95 o 
   1  12  11      742.67      713.44     20.03 o 
   2  12  11       39.72       35.40      6.10 o 
   3  12  11      968.32      916.46     27.93 o 
   4  12  11     1268.18     1287.54     30.79 o 
   5  12  11        0.80       -2.92      5.08 o 
   6  12  11      116.57      101.64     10.43 o 
   7  12  11       12.49       16.51      8.81 o 
   8  12  11        6.35        0.76      6.74 o 
   9  12  11       17.99       22.82     12.93 o 
  10  12  11        1.29        2.69     11.91 o 
 -13  13  11       56.28       59.24     10.90 o 
 -12  13  11      208.08      239.45     11.37 o 
 -11  13  11        3.73        0.74      5.22 o 
 -10  13  11      229.59      226.82     10.29 o 
  -9  13  11       65.96       63.74      5.88 o 
  -8  13  11      183.06      166.71      8.49 o 
  -7  13  11        5.91       12.25      4.93 o 
  -6  13  11      170.22      171.39      9.61 o 
  -5  13  11        5.13        9.27      4.27 o 
  -4  13  11       44.91       47.67      5.28 o 
  -3  13  11      868.81      859.76     19.20 o 
  -2  13  11        0.26       -3.62      3.71 o 
  -1  13  11       33.01       26.60      4.73 o 
   0  13  11      476.06      461.11     15.28 o 
   1  13  11       16.59       10.21      5.20 o 
   2  13  11      252.64      260.24     17.40 o 
   3  13  11       37.15       34.39      8.11 o 
   4  13  11        2.51       -2.95      5.56 o 
   5  13  11        2.20       -2.48      5.16 o 
   6  13  11        7.88        1.22      8.05 o 
   7  13  11       16.36       35.78      9.54 o 
   8  13  11       24.12       13.06     11.77 o 
   9  13  11       78.41       37.30     20.73 o 
  10  13  11        0.12        6.28     12.07 o 
 -12  14  11        1.26       -3.52      5.52 o 
 -11  14  11       12.85        8.96      5.56 o 
 -10  14  11       28.13       31.11      5.92 o 
  -9  14  11       29.52       16.50      4.76 o 
  -8  14  11       17.75       19.41      5.04 o 
  -7  14  11        6.60       12.50      6.84 o 
  -6  14  11      520.47      524.91     15.47 o 
  -5  14  11       93.71       74.62      6.56 o 
  -4  14  11        1.40       -1.00      3.76 o 
  -3  14  11      657.81      651.16     15.23 o 
  -2  14  11       40.16       31.88      7.32 o 
  -1  14  11      101.43      119.14      7.38 o 
   0  14  11       34.48       37.11      6.56 o 
   1  14  11      137.74      148.48      9.95 o 
   2  14  11       11.24       15.58      5.53 o 
   3  14  11      329.96      321.29     14.61 o 
   4  14  11      246.26      258.89     14.56 o 
   5  14  11        0.21        0.92      6.15 o 
   6  14  11       14.43       18.97      7.29 o 
   7  14  11      156.94      161.87     13.15 o 
   8  14  11      127.23      129.59     12.45 o 
   9  14  11        2.40        8.36     14.46 o 
 -12  15  11        0.31       -2.78      5.93 o 
 -11  15  11       21.94       17.42      5.97 o 
 -10  15  11        7.27        4.56      6.12 o 
  -9  15  11      115.60      129.41      7.58 o 
  -8  15  11      143.92      163.37     10.27 o 
  -7  15  11      673.45      644.72     17.73 o 
  -6  15  11        7.12        7.12      5.47 o 
  -5  15  11      311.90      302.23     11.30 o 
  -4  15  11      377.56      361.88     14.75 o 
  -3  15  11       99.49      110.05      7.56 o 
  -2  15  11       23.78       26.34      5.57 o 
  -1  15  11      469.49      452.04     12.94 o 
   0  15  11       12.16       11.31      7.10 o 
   1  15  11       21.35       35.26      6.68 o 
   2  15  11       30.18       31.15      6.45 o 
   3  15  11      137.25      141.37     10.20 o 
   4  15  11       38.93       48.63      7.48 o 
   5  15  11      195.18      176.56     12.95 o 
   6  15  11       24.25       31.09      8.30 o 
   7  15  11       47.74       66.50     10.03 o 
   8  15  11      122.70      111.55     18.94 o 
   9  15  11       50.58       69.02     10.86 o 
 -11  16  11        7.53        2.20      5.46 o 
 -10  16  11        0.35        3.83      4.64 o 
  -9  16  11      100.48      101.30      7.05 o 
  -8  16  11       36.46       29.25      6.65 o 
  -7  16  11       19.65       13.93      6.13 o 
  -6  16  11       45.01       50.44      7.06 o 
  -5  16  11        7.23        7.07      4.65 o 
  -4  16  11       71.86       61.68      6.60 o 
  -3  16  11      192.93      174.05      9.79 o 
  -2  16  11      311.85      309.58     12.33 o 
  -1  16  11       67.03       77.19      6.87 o 
   0  16  11      228.67      215.07      9.89 o 
   1  16  11       23.08       13.58      5.36 o 
   2  16  11       39.68       45.33      7.36 o 
   3  16  11       32.12       28.08      7.76 o 
   4  16  11      111.93       90.05     12.26 o 
   5  16  11       19.44       38.96      8.60 o 
   6  16  11      426.00      468.13     36.16 o 
   7  16  11       10.02        5.75      7.42 o 
   8  16  11       34.49       48.92      9.99 o 
 -11  17  11       46.37       43.92      7.60 o 
 -10  17  11       11.02        5.02      5.19 o 
  -9  17  11        1.18       -1.49      5.87 o 
  -8  17  11       10.63       12.79      5.98 o 
  -7  17  11      409.41      412.92     20.98 o 
  -6  17  11       10.99        6.42      5.43 o 
  -5  17  11       22.59       20.41      5.27 o 
  -4  17  11        6.25        8.12      4.74 o 
  -3  17  11       57.74       37.53      6.13 o 
  -2  17  11       58.98       54.19      6.99 o 
  -1  17  11       56.56       57.63      6.63 o 
   0  17  11       53.50       54.14      6.51 o 
   1  17  11        9.32        5.54      4.59 o 
   2  17  11       74.69       68.67      8.70 o 
   3  17  11      215.18      223.42     17.14 o 
   4  17  11        1.89        3.15      5.89 o 
   5  17  11       22.99       23.37      8.07 o 
   6  17  11       46.33       54.58     11.04 o 
   7  17  11       45.62       47.13     24.27 o 
   8  17  11       70.32       56.38     10.24 o 
 -10  18  11        0.03       -0.25      5.08 o 
  -9  18  11        3.53        3.76      6.15 o 
  -8  18  11       49.27       36.95      7.61 o 
  -7  18  11       62.99       55.92      8.36 o 
  -6  18  11       70.99       59.15      7.71 o 
  -5  18  11       78.56       70.70      7.43 o 
  -4  18  11      120.45      117.71      8.38 o 
  -3  18  11       14.62       13.33      6.91 o 
  -2  18  11      324.08      314.17     12.00 o 
  -1  18  11      228.14      258.03     11.16 o 
   0  18  11        7.23       12.34      4.97 o 
   1  18  11        5.18        2.67      4.76 o 
   2  18  11       20.35       17.57      6.49 o 
   3  18  11       64.78       54.32     17.33 o 
   4  18  11       12.49       13.21      6.75 o 
   5  18  11        1.33        1.15      6.89 o 
   6  18  11       45.58       53.44      9.74 o 
   7  18  11       41.22       32.15     16.81 o 
  -9  19  11      215.94      252.60     14.77 o 
  -8  19  11      114.15      108.30     10.08 o 
  -7  19  11      153.56      178.13     14.35 o 
  -6  19  11       82.50      106.44      9.22 o 
  -5  19  11      235.92      251.82     11.43 o 
  -4  19  11        2.25       -5.09      5.09 o 
  -3  19  11       10.48        4.59      6.26 o 
  -2  19  11       53.85       66.39      7.17 o 
  -1  19  11       31.03       34.05      6.25 o 
   0  19  11      349.45      319.19     12.30 o 
   1  19  11      124.08      129.62      8.95 o 
   2  19  11       28.91       25.51      6.66 o 
   3  19  11      159.51      149.40     11.49 o 
   4  19  11        2.55        2.24      6.25 o 
   5  19  11       13.85       12.98      7.99 o 
   6  19  11        0.02        2.43     10.48 o 
  -9  20  11        2.47       -4.11      6.77 o 
  -8  20  11        9.79       10.57      7.37 o 
  -7  20  11       59.66       53.31     10.33 o 
  -6  20  11      204.15      227.92     12.43 o 
  -5  20  11      145.49      142.47     11.08 o 
  -4  20  11       62.17       56.66      7.81 o 
  -3  20  11        7.36       22.93      6.32 o 
  -2  20  11      238.59      275.48     12.98 o 
  -1  20  11        2.27        5.03      4.98 o 
   0  20  11       64.26       57.63      7.24 o 
   1  20  11        0.00        3.39      5.26 o 
   2  20  11        0.86        9.01      5.50 o 
   3  20  11        7.22        8.60      6.62 o 
   4  20  11        1.58       -0.61      7.16 o 
   5  20  11      114.18       93.63     11.80 o 
   6  20  11       18.68       15.59      9.48 o 
  -8  21  11       76.54       96.16     11.27 o 
  -7  21  11       18.16        9.02      7.21 o 
  -6  21  11      164.01      177.87     13.59 o 
  -5  21  11        5.87       12.50      6.09 o 
  -4  21  11      459.49      446.72     15.97 o 
  -3  21  11        7.91        4.02      6.99 o 
  -2  21  11        4.72       11.98      5.39 o 
  -1  21  11       42.62       31.45      7.01 o 
   0  21  11       30.44       45.98      7.55 o 
   1  21  11       55.84       58.77      7.84 o 
   2  21  11      115.81      137.63     10.97 o 
   3  21  11       19.28       24.48      7.55 o 
   4  21  11       42.09       52.61     10.06 o 
   5  21  11        0.04       11.37      8.12 o 
  -7  22  11       18.36       17.77      8.26 o 
  -6  22  11       14.93        5.32      7.01 o 
  -5  22  11      259.73      283.39     15.13 o 
  -4  22  11        0.32       -1.47      5.67 o 
  -3  22  11      215.87      240.86     12.73 o 
  -2  22  11      524.67      579.17     17.96 o 
  -1  22  11       35.25       30.14      8.57 o 
   0  22  11       30.91       26.69      7.04 o 
   1  22  11        5.17        5.76      6.14 o 
   2  22  11       62.21       78.45      8.59 o 
   3  22  11        1.39        6.41      6.82 o 
   4  22  11       84.67       96.76     10.97 o 
  -5  23  11        7.97        9.36      7.30 o 
  -4  23  11        5.74       18.40      7.03 o 
  -3  23  11       32.46       23.41      7.42 o 
  -2  23  11        6.95       10.71      6.21 o 
  -1  23  11      275.12      291.48     13.06 o 
   0  23  11       10.67       19.19      6.55 o 
   1  23  11       38.43       42.94      9.86 o 
   2  23  11      362.85      406.34     18.31 o 
  -2  24  11      142.49      157.77     18.10 o 
  -1  24  11        5.46       -0.22      6.72 o 
 -14   0  12       58.66       67.17     16.48 o 
 -12   0  12       34.71       32.57     11.99 o 
 -10   0  12       88.30       87.21      9.45 o 
  -8   0  12       58.98       61.65      9.27 o 
  -6   0  12      364.45      312.61     37.48 o 
  -4   0  12      780.28      722.04     22.93 o 
  -2   0  12      297.92      306.30     10.92 o 
   0   0  12     1531.67     1393.17     33.91 o 
   2   0  12      542.62      516.10     19.58 o 
   4   0  12        1.05       -1.00      5.59 o 
   6   0  12      207.45      215.02     15.55 o 
   8   0  12      380.22      381.33     20.55 o 
  10   0  12      377.86      460.37     23.59 o 
 -14   1  12        3.84       10.00      8.45 o 
 -13   1  12       51.00       58.44     14.87 o 
 -12   1  12       25.54       30.43      9.80 o 
 -11   1  12       76.80      101.71      8.53 o 
 -10   1  12        0.20       14.78      5.44 o 
  -9   1  12       87.53       84.89      6.82 o 
  -8   1  12        7.01        4.02      4.48 o 
  -7   1  12      134.14      152.57     10.44 o 
  -6   1  12      244.60      256.44     10.32 o 
  -5   1  12      272.16      263.30     10.85 o 
  -4   1  12       22.15       32.58      4.03 o 
  -3   1  12      302.99      297.31      8.65 o 
  -2   1  12       31.98       32.57      3.43 o 
  -1   1  12       24.00       23.79      3.17 o 
   0   1  12        0.11        2.38      2.81 o 
   1   1  12        2.72        3.52      3.18 o 
   2   1  12       74.32       63.80     10.67 o 
   3   1  12       96.19       75.43      7.96 o 
   4   1  12       56.43       47.89      5.98 o 
   5   1  12       66.72       58.54      7.04 o 
   6   1  12       11.18       17.08      6.26 o 
   7   1  12       39.27       27.76      6.14 o 
   8   1  12       29.92       30.44      6.49 o 
   9   1  12       19.74       22.07      6.66 o 
  10   1  12        6.20       14.85      6.43 o 
  11   1  12       29.70       26.26      7.02 o 
 -14   2  12        0.78        6.78      8.26 o 
 -13   2  12        1.04        9.06     10.78 o 
 -12   2  12       36.68       39.76     12.54 o 
 -11   2  12       53.27       58.23      7.52 o 
 -10   2  12       29.29       38.98      7.22 o 
  -9   2  12      923.36      950.40     22.75 o 
  -8   2  12        0.17       -1.52      4.21 o 
  -7   2  12        6.85        8.55      4.35 o 
  -6   2  12        1.76        2.36      3.97 o 
  -5   2  12       89.32       77.69      6.30 o 
  -4   2  12       88.29       93.94      5.57 o 
  -3   2  12     1018.66      980.17     15.25 o 
  -2   2  12       22.58       18.63      3.07 o 
  -1   2  12      100.41       86.96      4.75 o 
   0   2  12       79.29       75.16      4.79 o 
   1   2  12       34.25       31.70      5.00 o 
   2   2  12       80.74       81.56      5.92 o 
   3   2  12      145.89      141.13      7.44 o 
   4   2  12       84.13       67.49      5.83 o 
   5   2  12       42.44       51.03      6.35 o 
   6   2  12      114.82      110.63      8.24 o 
   7   2  12       14.59       21.47      5.82 o 
   8   2  12       25.55       24.88      6.38 o 
   9   2  12      273.95      290.14     13.29 o 
  10   2  12       77.39       83.42      9.21 o 
  11   2  12       59.45       57.17      8.89 o 
 -14   3  12       12.83        3.18      8.30 o 
 -13   3  12      147.60      147.04     13.36 o 
 -12   3  12       33.54       39.85      7.12 o 
 -11   3  12       15.82       17.63      6.63 o 
 -10   3  12      217.61      221.75     12.05 o 
  -9   3  12      113.08      109.23      9.02 o 
  -8   3  12       14.25       16.68      5.40 o 
  -7   3  12        2.05       10.64      4.49 o 
  -6   3  12      145.24      134.47      9.23 o 
  -5   3  12        0.09        2.46      3.20 o 
  -4   3  12      303.80      284.54      8.11 o 
  -3   3  12        2.03        4.30      2.94 o 
  -2   3  12     2376.28     2212.94     25.96 o 
  -1   3  12      275.42      287.66      7.55 o 
   0   3  12     1117.90     1072.69     16.21 o 
   1   3  12      726.69      723.36     13.95 o 
   2   3  12       94.16       77.46      7.49 o 
   3   3  12      146.19      164.33      7.90 o 
   4   3  12       59.20       60.70      6.28 o 
   5   3  12       18.70        5.49      4.64 o 
   6   3  12       40.25       39.48      6.63 o 
   7   3  12       17.22       24.35      6.10 o 
   8   3  12       12.77       13.31      7.55 o 
   9   3  12       54.95       51.18      7.60 o 
  10   3  12      130.39      130.23     10.17 o 
  11   3  12        0.04        0.51      7.22 o 
 -14   4  12       91.28      147.60     16.36 o 
 -13   4  12       11.01       19.57      8.65 o 
 -12   4  12        0.13        2.90      5.79 o 
 -11   4  12       24.35       23.32      9.90 o 
 -10   4  12       11.98       13.77      6.07 o 
  -9   4  12       36.74       23.95      6.32 o 
  -8   4  12      292.44      239.30     10.51 o 
  -7   4  12      692.68      645.16     16.25 o 
  -6   4  12       33.22       32.04      4.47 o 
  -5   4  12       24.89       25.82      3.39 o 
  -4   4  12       28.55       26.72      3.36 o 
  -3   4  12      110.05      106.24      4.89 o 
  -2   4  12      850.33      840.19     11.55 o 
  -1   4  12       12.88        7.77      2.56 o 
   0   4  12     1352.38     1283.06     18.12 o 
   1   4  12      329.57      290.58      8.86 o 
   2   4  12       74.73       82.30      5.63 o 
   3   4  12       11.55        1.50      4.89 o 
   4   4  12      319.52      328.25     13.53 o 
   5   4  12      223.10      246.85     10.75 o 
   6   4  12       66.20       88.33      7.97 o 
   7   4  12        2.53        7.12      8.43 o 
   8   4  12       21.97       30.50      7.28 o 
   9   4  12       91.76       96.88      9.17 o 
  10   4  12       46.76       62.99     10.68 o 
  11   4  12       35.27       42.91     10.16 o 
 -14   5  12       43.56       35.93     11.55 o 
 -13   5  12       16.51       11.96      7.46 o 
 -12   5  12        4.48        7.32      6.55 o 
 -11   5  12       15.26        7.78      6.09 o 
 -10   5  12       41.61       41.93      6.17 o 
  -9   5  12       54.34       50.93      6.03 o 
  -8   5  12        0.40        6.55      4.06 o 
  -7   5  12        0.26        5.59      3.73 o 
  -6   5  12      270.76      255.78      8.18 o 
  -5   5  12      216.96      238.26      7.81 o 
  -4   5  12       68.47       77.63      4.54 o 
  -3   5  12        6.31        2.46      2.62 o 
  -2   5  12      247.49      237.33      6.75 o 
  -1   5  12      473.00      448.49      9.47 o 
   0   5  12      294.05      283.63      9.38 o 
   1   5  12      194.67      229.40      6.71 o 
   2   5  12        0.04       -0.29      5.66 o 
   3   5  12      378.71      396.19     12.47 o 
   4   5  12      113.19      130.32      8.14 o 
   5   5  12       90.27       87.40      9.29 o 
   6   5  12        4.70        3.33      4.66 o 
   7   5  12      186.23      210.22     10.92 o 
   8   5  12       94.12       93.48     10.92 o 
   9   5  12       13.46       16.14      8.01 o 
  10   5  12       51.10       28.34      8.97 o 
  11   5  12      111.49      143.06     14.20 o
[truncated: 94,003 more chars]
